# Supplementary material for: Naphthoquinone-derived tridentate Ru(ii) and Os(ii) organometallics with exceptional cytotoxicity: synthesis, characterization, stability in aqueous solution and biological in vitro evaluation
Source: Dalton Trans. 2026 Jan 20;55(5):2254–68. doi: 10.1039/d5dt01649e (PMC12818348; doi:10.1039/d5dt01649e)
Supplement: DT-055-D5DT01649E-s002 [file DT-055-D5DT01649E-s002.cif]

# Supplementary Information (SI) for Dalton Transactions.
# This journal is © The Royal Society of Chemistry 2026

####################################################################### 
# 
# This file contains crystal structure data downloaded from the 
# Cambridge Structural Database (CSD) hosted by the Cambridge 
# Crystallographic Data Centre (CCDC).
# 
# Full information about CCDC data access policies and citation 
# guidelines are available at http://www.ccdc.cam.ac.uk/access/V1 
# 
# Audit and citation data items may have been added by the CCDC. 
# Please retain this information to preserve the provenance of 
# this file and to allow appropriate attribution of the data. 
# 
#######################################################################

data_alro129
_database_code_depnum_ccdc_archive 'CCDC 2422945'
loop_
_audit_author_name
_audit_author_address
'Tim Gruene'
;Core Facility Crystal Structure Analysis, University of Vienna
Austria
;
_audit_update_record             
;
2025-07-01 deposited with the CCDC.	2025-12-22 downloaded from the CCDC.
;
_audit_creation_date             2025-05-26
_audit_creation_method           
;
Olex2 1.5-alpha
(compiled 2025.05.22 svn.r631f81ec for OlexSys, GUI svn.r7248)
;
_chemical_name_common            ?
_chemical_name_systematic        ?
_chemical_formula_moiety         'C27 H30 N2 O3 Ru, C4 H10 O'
_chemical_formula_sum            'C31 H40 N2 O4 Ru'
_chemical_formula_weight         605.72
_chemical_melting_point          ?
loop_
_atom_type_symbol
_atom_type_description
_atom_type_scat_dispersion_real
_atom_type_scat_dispersion_imag
_atom_type_scat_source
C C 0.0033 0.0016 'International Tables Vol C Tables 4.2.6.8 and 6.1.1.4'
H H 0.0000 0.0000 'International Tables Vol C Tables 4.2.6.8 and 6.1.1.4'
N N 0.0061 0.0033 'International Tables Vol C Tables 4.2.6.8 and 6.1.1.4'
O O 0.0106 0.0060 'International Tables Vol C Tables 4.2.6.8 and 6.1.1.4'
Ru Ru -1.2594 0.8363 'International Tables Vol C Tables 4.2.6.8 and 6.1.1.4'

_shelx_space_group_comment       
;
The symmetry employed for this shelxl refinement is uniquely defined
by the following loop, which should always be used as a source of
symmetry information in preference to the above space-group names.
They are only intended as comments.
;
_space_group_crystal_system      triclinic
_space_group_IT_number           2
_space_group_name_H-M_alt        'P -1'
_space_group_name_Hall           '-P 1'
loop_
_space_group_symop_operation_xyz
'x, y, z'
'-x, -y, -z'

_cell_length_a                   9.7041(11)
_cell_length_b                   12.6241(15)
_cell_length_c                   14.1057(14)
_cell_angle_alpha                103.754(8)
_cell_angle_beta                 100.413(8)
_cell_angle_gamma                112.528(8)
_cell_volume                     1477.5(3)
_cell_formula_units_Z            2
_cell_measurement_reflns_used    9356
_cell_measurement_temperature    100
_cell_measurement_theta_max      21.75
_cell_measurement_theta_min      1.54
_shelx_estimated_absorpt_T_max   0.983
_shelx_estimated_absorpt_T_min   0.930
_exptl_absorpt_coefficient_mu    0.567
_exptl_absorpt_correction_T_max  0.9836
_exptl_absorpt_correction_T_min  0.5908
_exptl_absorpt_correction_type   multi-scan
_exptl_absorpt_process_details   
;
STOE LANA, absorption correction by scaling of reflection intensities.
J. Koziskova, F. Hahn, J. Richter, J. Kozisek, "Comparison of different
absorption corrections on the model structure of tetrakis(\m~2~-acetato)-
diaqua-di-copper(II)", Acta Chimica Slovaca, vol. 9, no. 2, 2016, pp. 136 - 140.
Afterwards a spherical absorption correction was performed within STOE LANA.
;
_exptl_crystal_colour            yellow
_exptl_crystal_colour_primary    yellow
_exptl_crystal_density_diffrn    1.361
_exptl_crystal_density_meas      ?
_exptl_crystal_density_method    'not measured'
_exptl_crystal_description       block
_exptl_crystal_F_000             632
_exptl_crystal_size_max          0.13
_exptl_crystal_size_mid          0.073
_exptl_crystal_size_min          0.03
_exptl_transmission_factor_max   ?
_exptl_transmission_factor_min   ?
_diffrn_reflns_av_R_equivalents  0.0673
_diffrn_reflns_av_unetI/netI     0.1639
_diffrn_reflns_Laue_measured_fraction_full 0.990
_diffrn_reflns_Laue_measured_fraction_max 0.924
_diffrn_reflns_limit_h_max       12
_diffrn_reflns_limit_h_min       -12
_diffrn_reflns_limit_k_max       16
_diffrn_reflns_limit_k_min       -16
_diffrn_reflns_limit_l_max       19
_diffrn_reflns_limit_l_min       -18
_diffrn_reflns_number            30235
_diffrn_reflns_point_group_measured_fraction_full 0.990
_diffrn_reflns_point_group_measured_fraction_max 0.924
_diffrn_reflns_theta_full        25.242
_diffrn_reflns_theta_max         28.840
_diffrn_reflns_theta_min         2.384
_diffrn_ambient_temperature      100
_diffrn_detector_area_resol_mean 13.33
_diffrn_measured_fraction_theta_full 0.990
_diffrn_measured_fraction_theta_max 0.924
_diffrn_measurement_device_type  'STOE STADIVARI'
_diffrn_measurement_method       'rotation method, \w scans'
_diffrn_radiation_type           MoK\a
_diffrn_radiation_wavelength     0.71073
_diffrn_source                   'Axo Mo'
_reflns_Friedel_coverage         0.000
_reflns_Friedel_fraction_full    .
_reflns_Friedel_fraction_max     .
_reflns_number_gt                4092
_reflns_number_total             7146
_reflns_special_details          
;
 Reflections were merged by SHELXL according to the crystal
 class for the calculation of statistics and refinement.
 
 _reflns_Friedel_fraction is defined as the number of unique
 Friedel pairs measured divided by the number that would be
 possible theoretically, ignoring centric projections and
 systematic absences.
;
_reflns_threshold_expression     'I > 2\s(I)'
_computing_cell_refinement       'X-Area Recipe 1.36.0.0 (STOE, 2020)'
_computing_data_collection       'X-Area Pilatus3_SV 1.31.170.0 (STOE, 2020)'
_computing_data_reduction        
;
X-Area Integrate 1.78.3.0 (STOE, 2020)
X-Area LANA 1.83.8.0 (STOE, 2020)
;
_computing_molecular_graphics    'Olex2 1.5-alpha (Dolomanov et al., 2009)'
_computing_publication_material  'Olex2 1.5-alpha (Dolomanov et al., 2009)'
_computing_structure_refinement  'SHELXL 2018/3 (Sheldrick, 2015)'
_computing_structure_solution    'XT  (Sheldrick, 2015)'
_refine_diff_density_max         0.981
_refine_diff_density_min         -1.384
_refine_diff_density_rms         0.105
_refine_ls_extinction_coef       .
_refine_ls_extinction_method     none
_refine_ls_goodness_of_fit_ref   0.911
_refine_ls_hydrogen_treatment    constr
_refine_ls_matrix_type           full
_refine_ls_number_parameters     375
_refine_ls_number_reflns         7146
_refine_ls_number_restraints     395
_refine_ls_R_factor_all          0.0832
_refine_ls_R_factor_gt           0.0433
_refine_ls_restrained_S_all      0.892
_refine_ls_shift/su_max          0.001
_refine_ls_shift/su_mean         0.000
_refine_ls_structure_factor_coef Fsqd
_refine_ls_weighting_details     
'w=1/[\s^2^(Fo^2^)+(0.0349P)^2^] where P=(Fo^2^+2Fc^2^)/3'
_refine_ls_weighting_scheme      calc
_refine_ls_wR_factor_gt          0.0808
_refine_ls_wR_factor_ref         0.0852
_refine_special_details          
;
1. Fixed Uiso
 At 1.2 times of:
  All C(H) groups, All C(H,H) groups, All C(H,H,H,H) groups
 At 1.5 times of:
  All C(H,H,H) groups
2. Restrained distances
 C25Z-C26 \\sim C25Z-C27Z
 with sigma of 0.02
 C24-C26 \\sim C24-C27Z
 with sigma of 0.02
3. Restrained planarity
 C24, C26, C25Z, C27Z
 with sigma of 0.1
4. Rigid body (RIGU) restrains
 All non-hydrogen atoms
 with sigma for 1-2 distances of 0.004 and sigma for 1-3 distances of 0.004
5. Others
 Sof(H24C)=Sof(H24D)=Sof(C25Z)=Sof(H25Z)=Sof(C26Z)=Sof(H26D)=Sof(H26E)=
 Sof(H26F)=Sof(C27Z)=Sof(H27D)=Sof(H27E)=Sof(H27F)=1-FVAR(1)
 Sof(H24A)=Sof(H24B)=Sof(C25)=Sof(H25)=Sof(C26)=Sof(H26A)=Sof(H26B)=Sof(H26C)=
 Sof(C27)=Sof(H27A)=Sof(H27B)=Sof(H27C)=FVAR(1)
6.a Ternary CH refined with riding coordinates:
 C2(H2), C3(H3), C5(H5), C6(H6), C7(H7), C25(H25), C25Z(H25Z)
6.b Secondary CH2 refined with riding coordinates:
 C24(H24C,H24D), C24(H24A,H24B), C2S(H2SA,H2SB), C3S(H3SA,H3SB)
6.c Me refined with riding coordinates:
 C26(H26A,H26B,H26C), C27(H27A,H27B,H27C), C26Z(H26D,H26E,H26F), C27Z(H27D,
 H27E,H27F), C4S(H4SA,H4SB,H4SC)
6.d Aromatic/amide H refined with riding coordinates:
 C11(H11), C12(H12), C13(H13), C17(H17), C18(H18), C19(H19), C20(H20)
6.e Idealised Me refined as rotating group:
 C8(H8A,H8B,H8C), C9(H9A,H9B,H9C), C10(H10A,H10B,H10C), C1S(H1SA,H1SB,H1SC)
;
_atom_sites_solution_hydrogens   geom
_atom_sites_solution_primary     dual
_atom_sites_solution_secondary   ?
loop_
_atom_site_label
_atom_site_type_symbol
_atom_site_fract_x
_atom_site_fract_y
_atom_site_fract_z
_atom_site_U_iso_or_equiv
_atom_site_adp_type
_atom_site_occupancy
_atom_site_site_symmetry_order
_atom_site_calc_flag
_atom_site_refinement_flags_posn
_atom_site_refinement_flags_adp
_atom_site_refinement_flags_occupancy
_atom_site_disorder_assembly
_atom_site_disorder_group
Ru1 Ru 0.69090(3) 0.45964(3) 0.13261(2) 0.01794(10) Uani 1 1 d . . . . .
O1 O 0.1048(2) 0.42418(19) 0.29723(14) 0.0233(5) Uani 1 1 d . . . . .
O2 O 0.4645(2) 0.35646(18) 0.13906(14) 0.0208(5) Uani 1 1 d . . . . .
O3 O 0.6204(2) 0.59048(18) 0.18436(14) 0.0188(5) Uani 1 1 d . . . . .
N1 N 0.6616(3) 0.5437(2) 0.33183(17) 0.0178(6) Uani 1 1 d . . . . .
N2 N 0.7466(3) 0.4936(2) 0.29036(18) 0.0206(6) Uani 1 1 d . . . . .
C1 C 0.6832(4) 0.3081(3) 0.0145(2) 0.0243(8) Uani 1 1 d . . . . .
C2 C 0.6342(4) 0.3822(3) -0.0325(2) 0.0269(8) Uani 1 1 d . . . . .
H2 H 0.523071 0.347099 -0.075841 0.032 Uiso 1 1 calc R U . . .
C3 C 0.7256(4) 0.5061(3) -0.0012(2) 0.0272(8) Uani 1 1 d . . . . .
H3 H 0.677571 0.557066 -0.023082 0.033 Uiso 1 1 calc R U . . .
C4 C 0.8719(4) 0.5659(3) 0.0768(2) 0.0265(8) Uani 1 1 d . . . . .
C5 C 0.9223(4) 0.4935(3) 0.1211(2) 0.0237(8) Uani 1 1 d . . . . .
H5 H 1.012567 0.534497 0.185463 0.028 Uiso 1 1 calc R U . . .
C6 C 0.8300(4) 0.3662(3) 0.0904(2) 0.0225(8) Uani 1 1 d . . . . .
H6 H 0.857031 0.320704 0.133946 0.027 Uiso 1 1 calc R U . . .
C7 C 0.5806(4) 0.1729(3) -0.0133(3) 0.0376(9) Uani 1 1 d . . . . .
H7 H 0.596632 0.151800 0.050446 0.045 Uiso 1 1 calc R U . . .
C8 C 0.6377(5) 0.1023(3) -0.0895(3) 0.0638(13) Uani 1 1 d . . . . .
H8A H 0.573516 0.014498 -0.107435 0.096 Uiso 1 1 calc R U . . .
H8B H 0.747388 0.123107 -0.057651 0.096 Uiso 1 1 calc R U . . .
H8C H 0.628345 0.124462 -0.151523 0.096 Uiso 1 1 calc R U . . .
C9 C 0.4056(4) 0.1313(4) -0.0577(3) 0.0587(12) Uani 1 1 d . . . . .
H9A H 0.385245 0.144614 -0.123426 0.088 Uiso 1 1 calc R U . . .
H9B H 0.370858 0.178184 -0.010035 0.088 Uiso 1 1 calc R U . . .
H9C H 0.348147 0.044455 -0.068048 0.088 Uiso 1 1 calc R U . . .
C10 C 0.9633(5) 0.7024(3) 0.1135(3) 0.0490(11) Uani 1 1 d . . . . .
H10A H 1.009821 0.727132 0.061443 0.074 Uiso 1 1 calc R U . . .
H10B H 1.046445 0.729542 0.177412 0.074 Uiso 1 1 calc R U . . .
H10C H 0.893093 0.739526 0.125450 0.074 Uiso 1 1 calc R U . . .
C11 C 0.8320(4) 0.4775(3) 0.3660(2) 0.0247(8) Uani 1 1 d . . . . .
H11 H 0.906017 0.446272 0.359637 0.030 Uiso 1 1 calc R U . . .
C12 C 0.7960(4) 0.5137(3) 0.4560(2) 0.0313(9) Uani 1 1 d . . . . .
H12 H 0.838168 0.510426 0.520842 0.038 Uiso 1 1 calc R U . . .
C13 C 0.6864(4) 0.5553(3) 0.4314(2) 0.0240(8) Uani 1 1 d . . . . .
H13 H 0.638051 0.586216 0.476189 0.029 Uiso 1 1 calc R U . . .
C14 C 0.4204(4) 0.4230(3) 0.2001(2) 0.0183(7) Uani 1 1 d . . . . .
C15 C 0.5448(4) 0.5541(3) 0.2519(2) 0.0177(7) Uani 1 1 d . . . . .
C16 C 0.4884(4) 0.6409(3) 0.3052(2) 0.0186(7) Uani 1 1 d . . . . .
C17 C 0.5824(4) 0.7643(3) 0.3395(2) 0.0263(8) Uani 1 1 d . . . . .
H17 H 0.681744 0.794914 0.328231 0.032 Uiso 1 1 calc R U . . .
C18 C 0.5326(4) 0.8445(3) 0.3905(2) 0.0352(9) Uani 1 1 d . . . . .
H18 H 0.597913 0.929826 0.414435 0.042 Uiso 1 1 calc R U . . .
C19 C 0.3874(4) 0.7994(3) 0.4062(2) 0.0331(9) Uani 1 1 d . . . . .
H19 H 0.353366 0.853909 0.441583 0.040 Uiso 1 1 calc R U . . .
C20 C 0.2917(4) 0.6751(3) 0.3704(2) 0.0256(8) Uani 1 1 d . . . . .
H20 H 0.191898 0.644996 0.381053 0.031 Uiso 1 1 calc R U . . .
C21 C 0.3399(4) 0.5937(3) 0.3189(2) 0.0183(7) Uani 1 1 d . . . . .
C22 C 0.2336(4) 0.4602(3) 0.2789(2) 0.0171(7) Uani 1 1 d . . . . .
C23 C 0.2767(4) 0.3782(3) 0.2168(2) 0.0198(7) Uani 1 1 d . . . . .
C24 C 0.1655(4) 0.2451(3) 0.1701(2) 0.0279(8) Uani 1 1 d D . . . .
H24C H 0.188453 0.210573 0.107541 0.034 Uiso 0.481(14) 1 calc R U P A 2
H24D H 0.057692 0.236484 0.148756 0.034 Uiso 0.481(14) 1 calc R U P A 2
H24A H 0.143641 0.220901 0.094802 0.034 Uiso 0.519(14) 1 calc R U P A 1
H24B H 0.065436 0.232181 0.184785 0.034 Uiso 0.519(14) 1 calc R U P A 1
C25 C 0.2251(12) 0.1610(8) 0.2085(7) 0.027(2) Uani 0.519(14) 1 d . . P A 1
H25 H 0.318301 0.164872 0.185775 0.032 Uiso 0.519(14) 1 calc R U P A 1
C26 C 0.2719(13) 0.2030(8) 0.3262(7) 0.040(3) Uani 0.519(14) 1 d D . P A 1
H26A H 0.355985 0.286594 0.354667 0.060 Uiso 0.519(14) 1 calc R U P A 1
H26B H 0.181042 0.200305 0.348524 0.060 Uiso 0.519(14) 1 calc R U P A 1
H26C H 0.308470 0.148943 0.350311 0.060 Uiso 0.519(14) 1 calc R U P A 1
C27 C 0.0948(16) 0.0316(11) 0.1617(11) 0.041(3) Uani 0.519(14) 1 d . . P A 1
H27A H 0.066991 0.006785 0.086862 0.061 Uiso 0.519(14) 1 calc R U P A 1
H27B H 0.130424 -0.023427 0.184934 0.061 Uiso 0.519(14) 1 calc R U P A 1
H27C H 0.002997 0.027935 0.183147 0.061 Uiso 0.519(14) 1 calc R U P A 1
C25Z C 0.1708(14) 0.1704(9) 0.2391(9) 0.042(3) Uani 0.481(14) 1 d . . P A 2
H25Z H 0.143446 0.206756 0.299700 0.051 Uiso 0.481(14) 1 calc R U P A 2
C26Z C 0.3247(14) 0.1764(11) 0.2812(12) 0.066(4) Uani 0.481(14) 1 d . . P A 2
H26D H 0.315777 0.125372 0.324526 0.099 Uiso 0.481(14) 1 calc R U P A 2
H26E H 0.361549 0.147001 0.224919 0.099 Uiso 0.481(14) 1 calc R U P A 2
H26F H 0.399333 0.260943 0.322170 0.099 Uiso 0.481(14) 1 calc R U P A 2
C27Z C 0.046(2) 0.0387(13) 0.1912(15) 0.088(6) Uani 0.481(14) 1 d D . P A 2
H27D H -0.055938 0.036814 0.163721 0.131 Uiso 0.481(14) 1 calc R U P A 2
H27E H 0.072322 -0.004788 0.135710 0.131 Uiso 0.481(14) 1 calc R U P A 2
H27F H 0.039574 -0.000763 0.243396 0.131 Uiso 0.481(14) 1 calc R U P A 2
O1S O 0.8549(4) 1.1259(2) 0.4639(2) 0.0709(10) Uani 1 1 d . . . . .
C1S C 0.7236(7) 1.1433(4) 0.3153(3) 0.096(2) Uani 1 1 d . . . . .
H1SA H 0.764710 1.169369 0.261923 0.144 Uiso 1 1 calc R U . . .
H1SB H 0.644673 1.171543 0.325782 0.144 Uiso 1 1 calc R U . . .
H1SC H 0.675748 1.054196 0.294181 0.144 Uiso 1 1 calc R U . . .
C2S C 0.8482(6) 1.1940(4) 0.4085(4) 0.0770(16) Uani 1 1 d . . . . .
H2SA H 0.947834 1.223651 0.391577 0.092 Uiso 1 1 calc R U . . .
H2SB H 0.844167 1.266264 0.451984 0.092 Uiso 1 1 calc R U . . .
C3S C 0.9801(5) 1.1730(4) 0.5569(3) 0.0554(12) Uani 1 1 d . . . . .
H3SA H 1.079253 1.188044 0.540243 0.066 Uiso 1 1 calc R U . . .
H3SB H 0.990567 1.252047 0.599351 0.066 Uiso 1 1 calc R U . . .
C4S C 0.9562(6) 1.0928(4) 0.6143(4) 0.0852(16) Uani 1 1 d . . . . .
H4SA H 1.044653 1.128992 0.676934 0.128 Uiso 1 1 calc R U . . .
H4SB H 0.859324 1.078982 0.632292 0.128 Uiso 1 1 calc R U . . .
H4SC H 0.948020 1.014973 0.573178 0.128 Uiso 1 1 calc R U . . .

loop_
_atom_site_aniso_label
_atom_site_aniso_U_11
_atom_site_aniso_U_22
_atom_site_aniso_U_33
_atom_site_aniso_U_23
_atom_site_aniso_U_13
_atom_site_aniso_U_12
Ru1 0.01706(16) 0.03190(18) 0.01269(15) 0.01068(12) 0.00701(11) 0.01576(13)
O1 0.0172(13) 0.0396(15) 0.0204(12) 0.0113(11) 0.0099(11) 0.0174(12)
O2 0.0153(13) 0.0281(14) 0.0201(12) 0.0050(10) 0.0055(10) 0.0125(11)
O3 0.0199(13) 0.0313(13) 0.0154(11) 0.0131(10) 0.0107(10) 0.0161(11)
N1 0.0133(15) 0.0329(17) 0.0128(14) 0.0087(12) 0.0044(12) 0.0150(13)
N2 0.0155(16) 0.0378(18) 0.0173(14) 0.0123(13) 0.0073(12) 0.0178(14)
C1 0.026(2) 0.033(2) 0.0171(18) 0.0050(16) 0.0110(16) 0.0171(18)
C2 0.022(2) 0.054(2) 0.0116(17) 0.0083(17) 0.0082(15) 0.0242(19)
C3 0.035(2) 0.049(2) 0.0226(19) 0.0234(18) 0.0228(17) 0.031(2)
C4 0.029(2) 0.037(2) 0.027(2) 0.0184(18) 0.0230(17) 0.0188(19)
C5 0.0170(19) 0.044(2) 0.0155(17) 0.0095(17) 0.0101(15) 0.0171(18)
C6 0.026(2) 0.041(2) 0.0194(18) 0.0178(17) 0.0151(16) 0.0263(18)
C7 0.033(2) 0.042(2) 0.032(2) 0.0022(19) 0.0169(18) 0.013(2)
C8 0.064(3) 0.038(3) 0.079(3) -0.002(2) 0.047(3) 0.014(2)
C9 0.040(3) 0.057(3) 0.047(3) -0.006(2) 0.016(2) 0.003(2)
C10 0.063(3) 0.044(3) 0.055(3) 0.026(2) 0.043(2) 0.022(2)
C11 0.020(2) 0.046(2) 0.0223(19) 0.0184(18) 0.0086(16) 0.0244(18)
C12 0.027(2) 0.062(3) 0.0158(18) 0.0195(18) 0.0061(16) 0.028(2)
C13 0.020(2) 0.042(2) 0.0110(17) 0.0076(16) 0.0064(15) 0.0160(18)
C14 0.0187(18) 0.033(2) 0.0115(17) 0.0105(15) 0.0034(14) 0.0180(16)
C15 0.0181(19) 0.028(2) 0.0136(17) 0.0102(15) 0.0044(14) 0.0148(16)
C16 0.0196(19) 0.026(2) 0.0120(17) 0.0062(15) 0.0032(15) 0.0130(16)
C17 0.025(2) 0.029(2) 0.0260(19) 0.0074(17) 0.0132(17) 0.0118(18)
C18 0.035(2) 0.025(2) 0.036(2) 0.0043(18) 0.0108(19) 0.0087(19)
C19 0.039(2) 0.035(2) 0.032(2) 0.0066(18) 0.0187(19) 0.023(2)
C20 0.027(2) 0.033(2) 0.0226(19) 0.0085(17) 0.0127(16) 0.0169(18)
C21 0.0200(19) 0.030(2) 0.0104(16) 0.0084(15) 0.0037(15) 0.0155(16)
C22 0.0143(18) 0.033(2) 0.0106(17) 0.0120(15) 0.0013(14) 0.0158(16)
C23 0.0173(19) 0.027(2) 0.0188(18) 0.0105(15) 0.0053(15) 0.0126(16)
C24 0.021(2) 0.032(2) 0.029(2) 0.0057(17) 0.0090(16) 0.0129(17)
C25 0.030(6) 0.030(4) 0.026(5) 0.008(4) 0.016(4) 0.017(4)
C26 0.060(7) 0.039(5) 0.033(5) 0.022(4) 0.017(4) 0.026(5)
C27 0.050(7) 0.026(4) 0.046(5) 0.009(4) 0.021(5) 0.016(4)
C25Z 0.040(7) 0.024(5) 0.053(8) 0.011(5) 0.004(5) 0.009(5)
C26Z 0.051(7) 0.056(8) 0.100(12) 0.041(8) 0.016(7) 0.027(6)
C27Z 0.072(11) 0.035(6) 0.111(14) 0.014(8) 0.004(9) -0.004(6)
O1S 0.102(3) 0.0312(18) 0.0473(19) 0.0010(15) 0.0210(19) 0.0049(18)
C1S 0.148(5) 0.056(3) 0.023(2) 0.006(2) 0.011(3) -0.005(3)
C2S 0.106(4) 0.067(4) 0.064(3) -0.002(3) 0.006(3) 0.067(4)
C3S 0.042(3) 0.055(3) 0.068(3) 0.014(3) 0.015(2) 0.025(3)
C4S 0.089(4) 0.068(4) 0.090(4) 0.018(3) 0.035(3) 0.028(3)

_geom_special_details            
;
 All esds (except the esd in the dihedral angle between two l.s. planes)
 are estimated using the full covariance matrix.  The cell esds are taken
 into account individually in the estimation of esds in distances, angles
 and torsion angles; correlations between esds in cell parameters are only
 used when they are defined by crystal symmetry.  An approximate (isotropic)
 treatment of cell esds is used for estimating esds involving l.s. planes.
;
loop_
_geom_bond_atom_site_label_1
_geom_bond_atom_site_label_2
_geom_bond_distance
_geom_bond_site_symmetry_2
_geom_bond_publ_flag
Ru1 O2 2.114(2) . ?
Ru1 O3 2.0503(19) . ?
Ru1 N2 2.088(2) . ?
Ru1 C1 2.184(3) . ?
Ru1 C2 2.174(3) . ?
Ru1 C3 2.150(3) . ?
Ru1 C4 2.169(3) . ?
Ru1 C5 2.164(3) . ?
Ru1 C6 2.178(3) . ?
O1 C22 1.255(3) . ?
O2 C14 1.302(3) . ?
O3 C15 1.363(3) . ?
N1 N2 1.350(3) . ?
N1 C13 1.343(3) . ?
N1 C15 1.515(4) . ?
N2 C11 1.334(3) . ?
C1 C2 1.435(4) . ?
C1 C6 1.411(4) . ?
C1 C7 1.516(5) . ?
C2 H2 1.0000 . ?
C2 C3 1.376(4) . ?
C3 H3 1.0000 . ?
C3 C4 1.419(4) . ?
C4 C5 1.404(4) . ?
C4 C10 1.505(5) . ?
C5 H5 1.0000 . ?
C5 C6 1.413(4) . ?
C6 H6 1.0000 . ?
C7 H7 1.0000 . ?
C7 C8 1.547(4) . ?
C7 C9 1.526(5) . ?
C8 H8A 0.9800 . ?
C8 H8B 0.9800 . ?
C8 H8C 0.9800 . ?
C9 H9A 0.9800 . ?
C9 H9B 0.9800 . ?
C9 H9C 0.9800 . ?
C10 H10A 0.9800 . ?
C10 H10B 0.9800 . ?
C10 H10C 0.9800 . ?
C11 H11 0.9500 . ?
C11 C12 1.396(4) . ?
C12 H12 0.9500 . ?
C12 C13 1.381(4) . ?
C13 H13 0.9500 . ?
C14 C15 1.519(4) . ?
C14 C23 1.378(4) . ?
C15 C16 1.511(4) . ?
C16 C17 1.373(4) . ?
C16 C21 1.403(4) . ?
C17 H17 0.9500 . ?
C17 C18 1.389(4) . ?
C18 H18 0.9500 . ?
C18 C19 1.385(4) . ?
C19 H19 0.9500 . ?
C19 C20 1.385(4) . ?
C20 H20 0.9500 . ?
C20 C21 1.392(4) . ?
C21 C22 1.492(4) . ?
C22 C23 1.430(4) . ?
C23 C24 1.500(4) . ?
C24 H24C 0.9900 . ?
C24 H24D 0.9900 . ?
C24 H24A 0.9900 . ?
C24 H24B 0.9900 . ?
C24 C25 1.545(10) . ?
C24 C25Z 1.516(11) . ?
C25 H25 1.0000 . ?
C25 C26 1.539(14) . ?
C25 C27 1.519(15) . ?
C26 H26A 0.9800 . ?
C26 H26B 0.9800 . ?
C26 H26C 0.9800 . ?
C27 H27A 0.9800 . ?
C27 H27B 0.9800 . ?
C27 H27C 0.9800 . ?
C25Z H25Z 1.0000 . ?
C25Z C26Z 1.469(18) . ?
C25Z C27Z 1.523(17) . ?
C26Z H26D 0.9800 . ?
C26Z H26E 0.9800 . ?
C26Z H26F 0.9800 . ?
C27Z H27D 0.9800 . ?
C27Z H27E 0.9800 . ?
C27Z H27F 0.9800 . ?
O1S C2S 1.303(5) . ?
O1S C3S 1.432(5) . ?
C1S H1SA 0.9800 . ?
C1S H1SB 0.9800 . ?
C1S H1SC 0.9800 . ?
C1S C2S 1.426(6) . ?
C2S H2SA 0.9900 . ?
C2S H2SB 0.9900 . ?
C3S H3SA 0.9900 . ?
C3S H3SB 0.9900 . ?
C3S C4S 1.418(5) . ?
C4S H4SA 0.9800 . ?
C4S H4SB 0.9800 . ?
C4S H4SC 0.9800 . ?

loop_
_geom_angle_atom_site_label_1
_geom_angle_atom_site_label_2
_geom_angle_atom_site_label_3
_geom_angle
_geom_angle_site_symmetry_1
_geom_angle_site_symmetry_3
_geom_angle_publ_flag
O2 Ru1 C1 93.46(10) . . ?
O2 Ru1 C2 95.54(11) . . ?
O2 Ru1 C3 121.37(11) . . ?
O2 Ru1 C4 159.28(10) . . ?
O2 Ru1 C5 156.23(11) . . ?
O2 Ru1 C6 118.83(11) . . ?
O3 Ru1 O2 77.21(8) . . ?
O3 Ru1 N2 76.65(8) . . ?
O3 Ru1 C1 152.97(10) . . ?
O3 Ru1 C2 116.35(10) . . ?
O3 Ru1 C3 94.40(10) . . ?
O3 Ru1 C4 97.43(10) . . ?
O3 Ru1 C5 125.67(11) . . ?
O3 Ru1 C6 163.58(11) . . ?
N2 Ru1 O2 81.65(9) . . ?
N2 Ru1 C1 127.64(11) . . ?
N2 Ru1 C2 165.90(11) . . ?
N2 Ru1 C3 153.30(12) . . ?
N2 Ru1 C4 116.96(12) . . ?
N2 Ru1 C5 96.56(11) . . ?
N2 Ru1 C6 101.11(10) . . ?
C2 Ru1 C1 38.46(11) . . ?
C2 Ru1 C6 68.04(12) . . ?
C3 Ru1 C1 68.61(12) . . ?
C3 Ru1 C2 37.12(12) . . ?
C3 Ru1 C4 38.37(12) . . ?
C3 Ru1 C5 68.01(12) . . ?
C3 Ru1 C6 80.35(12) . . ?
C4 Ru1 C1 82.31(12) . . ?
C4 Ru1 C2 68.61(13) . . ?
C4 Ru1 C6 68.80(12) . . ?
C5 Ru1 C1 68.75(12) . . ?
C5 Ru1 C2 80.41(12) . . ?
C5 Ru1 C4 37.82(11) . . ?
C5 Ru1 C6 37.98(12) . . ?
C6 Ru1 C1 37.73(11) . . ?
C14 O2 Ru1 111.65(19) . . ?
C15 O3 Ru1 104.56(17) . . ?
N2 N1 C15 112.3(2) . . ?
C13 N1 N2 111.2(2) . . ?
C13 N1 C15 135.6(2) . . ?
N1 N2 Ru1 111.03(17) . . ?
C11 N2 Ru1 142.2(2) . . ?
C11 N2 N1 106.6(2) . . ?
C2 C1 Ru1 70.38(17) . . ?
C2 C1 C7 122.0(3) . . ?
C6 C1 Ru1 70.91(17) . . ?
C6 C1 C2 117.6(3) . . ?
C6 C1 C7 120.4(3) . . ?
C7 C1 Ru1 128.4(2) . . ?
Ru1 C2 H2 118.9 . . ?
C1 C2 Ru1 71.16(17) . . ?
C1 C2 H2 118.9 . . ?
C3 C2 Ru1 70.49(18) . . ?
C3 C2 C1 120.6(3) . . ?
C3 C2 H2 118.9 . . ?
Ru1 C3 H3 118.2 . . ?
C2 C3 Ru1 72.40(18) . . ?
C2 C3 H3 118.2 . . ?
C2 C3 C4 122.2(3) . . ?
C4 C3 Ru1 71.54(17) . . ?
C4 C3 H3 118.2 . . ?
C3 C4 Ru1 70.09(18) . . ?
C3 C4 C10 120.5(3) . . ?
C5 C4 Ru1 70.90(18) . . ?
C5 C4 C3 117.4(3) . . ?
C5 C4 C10 122.0(3) . . ?
C10 C4 Ru1 127.0(2) . . ?
Ru1 C5 H5 118.6 . . ?
C4 C5 Ru1 71.28(18) . . ?
C4 C5 H5 118.6 . . ?
C4 C5 C6 121.3(3) . . ?
C6 C5 Ru1 71.58(18) . . ?
C6 C5 H5 118.6 . . ?
Ru1 C6 H6 118.8 . . ?
C1 C6 Ru1 71.35(17) . . ?
C1 C6 C5 120.8(3) . . ?
C1 C6 H6 118.8 . . ?
C5 C6 Ru1 70.44(17) . . ?
C5 C6 H6 118.8 . . ?
C1 C7 H7 107.7 . . ?
C1 C7 C8 108.4(3) . . ?
C1 C7 C9 115.2(3) . . ?
C8 C7 H7 107.7 . . ?
C9 C7 H7 107.7 . . ?
C9 C7 C8 109.9(3) . . ?
C7 C8 H8A 109.5 . . ?
C7 C8 H8B 109.5 . . ?
C7 C8 H8C 109.5 . . ?
H8A C8 H8B 109.5 . . ?
H8A C8 H8C 109.5 . . ?
H8B C8 H8C 109.5 . . ?
C7 C9 H9A 109.5 . . ?
C7 C9 H9B 109.5 . . ?
C7 C9 H9C 109.5 . . ?
H9A C9 H9B 109.5 . . ?
H9A C9 H9C 109.5 . . ?
H9B C9 H9C 109.5 . . ?
C4 C10 H10A 109.5 . . ?
C4 C10 H10B 109.5 . . ?
C4 C10 H10C 109.5 . . ?
H10A C10 H10B 109.5 . . ?
H10A C10 H10C 109.5 . . ?
H10B C10 H10C 109.5 . . ?
N2 C11 H11 125.3 . . ?
N2 C11 C12 109.5(3) . . ?
C12 C11 H11 125.3 . . ?
C11 C12 H12 127.0 . . ?
C13 C12 C11 105.9(3) . . ?
C13 C12 H12 127.0 . . ?
N1 C13 C12 106.7(3) . . ?
N1 C13 H13 126.6 . . ?
C12 C13 H13 126.6 . . ?
O2 C14 C15 112.9(3) . . ?
O2 C14 C23 123.3(3) . . ?
C23 C14 C15 123.8(3) . . ?
O3 C15 N1 106.1(2) . . ?
O3 C15 C14 109.1(2) . . ?
O3 C15 C16 114.5(2) . . ?
N1 C15 C14 102.5(2) . . ?
C16 C15 N1 108.6(2) . . ?
C16 C15 C14 114.9(3) . . ?
C17 C16 C15 119.9(3) . . ?
C17 C16 C21 121.0(3) . . ?
C21 C16 C15 119.2(3) . . ?
C16 C17 H17 119.9 . . ?
C16 C17 C18 120.2(3) . . ?
C18 C17 H17 119.9 . . ?
C17 C18 H18 120.2 . . ?
C19 C18 C17 119.7(3) . . ?
C19 C18 H18 120.2 . . ?
C18 C19 H19 119.9 . . ?
C20 C19 C18 120.2(3) . . ?
C20 C19 H19 119.9 . . ?
C19 C20 H20 119.6 . . ?
C19 C20 C21 120.8(3) . . ?
C21 C20 H20 119.6 . . ?
C16 C21 C22 121.8(3) . . ?
C20 C21 C16 118.2(3) . . ?
C20 C21 C22 120.0(3) . . ?
O1 C22 C21 118.3(3) . . ?
O1 C22 C23 122.0(3) . . ?
C23 C22 C21 119.7(3) . . ?
C14 C23 C22 119.3(3) . . ?
C14 C23 C24 120.6(3) . . ?
C22 C23 C24 120.0(3) . . ?
C23 C24 H24C 108.5 . . ?
C23 C24 H24D 108.5 . . ?
C23 C24 H24A 108.6 . . ?
C23 C24 H24B 108.6 . . ?
C23 C24 C25 114.5(4) . . ?
C23 C24 C25Z 115.2(5) . . ?
H24C C24 H24D 107.5 . . ?
H24A C24 H24B 107.6 . . ?
C25 C24 H24A 108.6 . . ?
C25 C24 H24B 108.6 . . ?
C25Z C24 H24C 108.5 . . ?
C25Z C24 H24D 108.5 . . ?
C24 C25 H25 109.4 . . ?
C26 C25 C24 109.6(8) . . ?
C26 C25 H25 109.4 . . ?
C27 C25 C24 108.1(8) . . ?
C27 C25 H25 109.4 . . ?
C27 C25 C26 110.9(8) . . ?
C25 C26 H26A 109.5 . . ?
C25 C26 H26B 109.5 . . ?
C25 C26 H26C 109.5 . . ?
H26A C26 H26B 109.5 . . ?
H26A C26 H26C 109.5 . . ?
H26B C26 H26C 109.5 . . ?
C25 C27 H27A 109.5 . . ?
C25 C27 H27B 109.5 . . ?
C25 C27 H27C 109.5 . . ?
H27A C27 H27B 109.5 . . ?
H27A C27 H27C 109.5 . . ?
H27B C27 H27C 109.5 . . ?
C24 C25Z H25Z 105.5 . . ?
C24 C25Z C27Z 112.8(10) . . ?
C26Z C25Z C24 115.8(11) . . ?
C26Z C25Z H25Z 105.5 . . ?
C26Z C25Z C27Z 110.9(10) . . ?
C27Z C25Z H25Z 105.5 . . ?
C25Z C26Z H26D 109.5 . . ?
C25Z C26Z H26E 109.5 . . ?
C25Z C26Z H26F 109.5 . . ?
H26D C26Z H26E 109.5 . . ?
H26D C26Z H26F 109.5 . . ?
H26E C26Z H26F 109.5 . . ?
C25Z C27Z H27D 109.5 . . ?
C25Z C27Z H27E 109.5 . . ?
C25Z C27Z H27F 109.5 . . ?
H27D C27Z H27E 109.5 . . ?
H27D C27Z H27F 109.5 . . ?
H27E C27Z H27F 109.5 . . ?
C2S O1S C3S 120.5(4) . . ?
H1SA C1S H1SB 109.5 . . ?
H1SA C1S H1SC 109.5 . . ?
H1SB C1S H1SC 109.5 . . ?
C2S C1S H1SA 109.5 . . ?
C2S C1S H1SB 109.5 . . ?
C2S C1S H1SC 109.5 . . ?
O1S C2S C1S 119.0(5) . . ?
O1S C2S H2SA 107.6 . . ?
O1S C2S H2SB 107.6 . . ?
C1S C2S H2SA 107.6 . . ?
C1S C2S H2SB 107.6 . . ?
H2SA C2S H2SB 107.0 . . ?
O1S C3S H3SA 109.1 . . ?
O1S C3S H3SB 109.1 . . ?
H3SA C3S H3SB 107.8 . . ?
C4S C3S O1S 112.6(4) . . ?
C4S C3S H3SA 109.1 . . ?
C4S C3S H3SB 109.1 . . ?
C3S C4S H4SA 109.5 . . ?
C3S C4S H4SB 109.5 . . ?
C3S C4S H4SC 109.5 . . ?
H4SA C4S H4SB 109.5 . . ?
H4SA C4S H4SC 109.5 . . ?
H4SB C4S H4SC 109.5 . . ?

loop_
_geom_torsion_atom_site_label_1
_geom_torsion_atom_site_label_2
_geom_torsion_atom_site_label_3
_geom_torsion_atom_site_label_4
_geom_torsion
_geom_torsion_site_symmetry_1
_geom_torsion_site_symmetry_2
_geom_torsion_site_symmetry_3
_geom_torsion_site_symmetry_4
_geom_torsion_publ_flag
Ru1 O2 C14 C15 -1.8(3) . . . . ?
Ru1 O2 C14 C23 179.0(2) . . . . ?
Ru1 O3 C15 N1 57.1(2) . . . . ?
Ru1 O3 C15 C14 -52.7(2) . . . . ?
Ru1 O3 C15 C16 177.0(2) . . . . ?
Ru1 N2 C11 C12 -172.8(3) . . . . ?
Ru1 C1 C2 C3 52.2(3) . . . . ?
Ru1 C1 C6 C5 -52.3(2) . . . . ?
Ru1 C1 C7 C8 -170.9(3) . . . . ?
Ru1 C1 C7 C9 65.5(4) . . . . ?
Ru1 C2 C3 C4 53.7(3) . . . . ?
Ru1 C3 C4 C5 54.6(2) . . . . ?
Ru1 C3 C4 C10 -122.0(3) . . . . ?
Ru1 C4 C5 C6 53.4(3) . . . . ?
Ru1 C5 C6 C1 52.7(2) . . . . ?
O1 C22 C23 C14 -179.4(3) . . . . ?
O1 C22 C23 C24 0.9(4) . . . . ?
O2 C14 C15 O3 37.4(3) . . . . ?
O2 C14 C15 N1 -74.9(3) . . . . ?
O2 C14 C15 C16 167.5(2) . . . . ?
O2 C14 C23 C22 -175.1(2) . . . . ?
O2 C14 C23 C24 4.6(4) . . . . ?
O3 C15 C16 C17 -41.5(4) . . . . ?
O3 C15 C16 C21 138.4(3) . . . . ?
N1 N2 C11 C12 2.3(4) . . . . ?
N1 C15 C16 C17 77.0(3) . . . . ?
N1 C15 C16 C21 -103.1(3) . . . . ?
N2 N1 C13 C12 1.6(4) . . . . ?
N2 N1 C15 O3 -40.7(3) . . . . ?
N2 N1 C15 C14 73.7(3) . . . . ?
N2 N1 C15 C16 -164.3(2) . . . . ?
N2 C11 C12 C13 -1.3(4) . . . . ?
C1 C2 C3 Ru1 -52.6(3) . . . . ?
C1 C2 C3 C4 1.1(5) . . . . ?
C2 C1 C6 Ru1 54.4(2) . . . . ?
C2 C1 C6 C5 2.1(4) . . . . ?
C2 C1 C7 C8 99.8(4) . . . . ?
C2 C1 C7 C9 -23.9(4) . . . . ?
C2 C3 C4 Ru1 -54.0(3) . . . . ?
C2 C3 C4 C5 0.5(4) . . . . ?
C2 C3 C4 C10 -176.0(3) . . . . ?
C3 C4 C5 Ru1 -54.2(2) . . . . ?
C3 C4 C5 C6 -0.8(4) . . . . ?
C4 C5 C6 Ru1 -53.2(3) . . . . ?
C4 C5 C6 C1 -0.5(4) . . . . ?
C6 C1 C2 Ru1 -54.7(2) . . . . ?
C6 C1 C2 C3 -2.4(4) . . . . ?
C6 C1 C7 C8 -82.0(4) . . . . ?
C6 C1 C7 C9 154.4(3) . . . . ?
C7 C1 C2 Ru1 123.6(3) . . . . ?
C7 C1 C2 C3 175.9(3) . . . . ?
C7 C1 C6 Ru1 -123.9(3) . . . . ?
C7 C1 C6 C5 -176.2(3) . . . . ?
C10 C4 C5 Ru1 122.4(3) . . . . ?
C10 C4 C5 C6 175.7(3) . . . . ?
C11 C12 C13 N1 -0.2(4) . . . . ?
C13 N1 N2 Ru1 174.3(2) . . . . ?
C13 N1 N2 C11 -2.5(3) . . . . ?
C13 N1 C15 O3 151.2(3) . . . . ?
C13 N1 C15 C14 -94.4(4) . . . . ?
C13 N1 C15 C16 27.6(5) . . . . ?
C14 C15 C16 C17 -169.0(3) . . . . ?
C14 C15 C16 C21 10.9(4) . . . . ?
C14 C23 C24 C25 64.0(5) . . . . ?
C14 C23 C24 C25Z 96.0(6) . . . . ?
C15 N1 N2 Ru1 3.2(3) . . . . ?
C15 N1 N2 C11 -173.6(2) . . . . ?
C15 N1 C13 C12 169.8(3) . . . . ?
C15 C14 C23 C22 5.8(4) . . . . ?
C15 C14 C23 C24 -174.5(3) . . . . ?
C15 C16 C17 C18 -178.7(3) . . . . ?
C15 C16 C21 C20 178.5(3) . . . . ?
C15 C16 C21 C22 -2.2(4) . . . . ?
C16 C17 C18 C19 -0.3(5) . . . . ?
C16 C21 C22 O1 177.4(3) . . . . ?
C16 C21 C22 C23 -5.9(4) . . . . ?
C17 C16 C21 C20 -1.5(4) . . . . ?
C17 C16 C21 C22 177.7(3) . . . . ?
C17 C18 C19 C20 -0.6(5) . . . . ?
C18 C19 C20 C21 0.5(5) . . . . ?
C19 C20 C21 C16 0.6(4) . . . . ?
C19 C20 C21 C22 -178.7(3) . . . . ?
C20 C21 C22 O1 -3.3(4) . . . . ?
C20 C21 C22 C23 173.3(3) . . . . ?
C21 C16 C17 C18 1.4(5) . . . . ?
C21 C22 C23 C14 4.1(4) . . . . ?
C21 C22 C23 C24 -175.6(3) . . . . ?
C22 C23 C24 C25 -116.2(5) . . . . ?
C22 C23 C24 C25Z -84.3(6) . . . . ?
C23 C14 C15 O3 -143.4(3) . . . . ?
C23 C14 C15 N1 104.4(3) . . . . ?
C23 C14 C15 C16 -13.2(4) . . . . ?
C23 C24 C25 C26 54.1(9) . . . . ?
C23 C24 C25 C27 175.0(5) . . . . ?
C23 C24 C25Z C26Z -56.1(14) . . . . ?
C23 C24 C25Z C27Z 174.8(7) . . . . ?
C2S O1S C3S C4S 171.3(4) . . . . ?
C3S O1S C2S C1S 178.8(4) . . . . ?

_shelx_res_file                  
;
TITL AlRo-129_a.res in P-1
    alro129.res
    created by SHELXL-2018/3 at 15:28:54 on 26-May-2025
REM Old TITL AlRo-129 in P1
REM SHELXT solution in P-1: R1 0.126, Rweak 0.011, Alpha 0.039
REM <I/s> 0.000 for 0 systematic absences, Orientation as input
REM Formula found by SHELXT: C4S N2 O3 Ru
REM LIST 6
CELL 0.71073 9.7041 12.6241 14.1057 103.754 100.413 112.528
ZERR 2 0.0011 0.0015 0.0014 0.008 0.008 0.008
LATT 1
SFAC C H N O Ru
UNIT 62 80 4 8 2
RIGU
FLAT C24 C26 C25Z C27Z
SADI C25Z C26 C25Z C27Z
SADI C24 C26 C24 C27Z

L.S. 5
PLAN  6
SIZE 0.03 0.073 0.13
TEMP -173.15
CONF
LIST 4
BOND
MORE -1
BOND $H
fmap 2
acta TABS
OMIT -1 1 0
OMIT 0 1 0
REM <olex2.extras>
REM <HklSrc "%.\\alro129.hkl">
REM </olex2.extras>

WGHT    0.034900
FVAR       0.44020   0.51939
RU1   5    0.690902    0.459640    0.132606    11.00000    0.01706    0.03190 =
         0.01269    0.01068    0.00701    0.01576
O1    4    0.104779    0.424176    0.297230    11.00000    0.01718    0.03964 =
         0.02043    0.01125    0.00985    0.01739
O2    4    0.464500    0.356462    0.139058    11.00000    0.01533    0.02808 =
         0.02007    0.00503    0.00554    0.01251
O3    4    0.620357    0.590485    0.184362    11.00000    0.01990    0.03132 =
         0.01537    0.01313    0.01073    0.01610
N1    3    0.661550    0.543699    0.331832    11.00000    0.01329    0.03286 =
         0.01284    0.00875    0.00443    0.01496
N2    3    0.746627    0.493602    0.290361    11.00000    0.01549    0.03781 =
         0.01733    0.01234    0.00731    0.01781
C1    1    0.683210    0.308144    0.014467    11.00000    0.02626    0.03330 =
         0.01708    0.00500    0.01101    0.01714
C2    1    0.634223    0.382197   -0.032515    11.00000    0.02206    0.05413 =
         0.01164    0.00833    0.00825    0.02423
AFIX  13
H2    2    0.523071    0.347099   -0.075841    11.00000   -1.20000
AFIX   0
C3    1    0.725596    0.506060   -0.001154    11.00000    0.03517    0.04902 =
         0.02262    0.02340    0.02285    0.03096
AFIX  13
H3    2    0.677571    0.557066   -0.023082    11.00000   -1.20000
AFIX   0
C4    1    0.871926    0.565877    0.076755    11.00000    0.02948    0.03730 =
         0.02736    0.01841    0.02302    0.01884
C5    1    0.922326    0.493457    0.121146    11.00000    0.01700    0.04401 =
         0.01546    0.00945    0.01011    0.01711
AFIX  13
H5    2    1.012567    0.534497    0.185463    11.00000   -1.20000
AFIX   0
C6    1    0.830048    0.366205    0.090434    11.00000    0.02589    0.04146 =
         0.01937    0.01781    0.01506    0.02625
AFIX  13
H6    2    0.857031    0.320704    0.133946    11.00000   -1.20000
AFIX   0
C7    1    0.580564    0.172893   -0.013348    11.00000    0.03256    0.04186 =
         0.03219    0.00221    0.01691    0.01325
AFIX  13
H7    2    0.596632    0.151800    0.050446    11.00000   -1.20000
AFIX   0
C8    1    0.637688    0.102268   -0.089465    11.00000    0.06411    0.03789 =
         0.07924   -0.00167    0.04674    0.01427
AFIX 137
H8A   2    0.573516    0.014498   -0.107435    11.00000   -1.50000
H8B   2    0.747388    0.123107   -0.057651    11.00000   -1.50000
H8C   2    0.628345    0.124462   -0.151523    11.00000   -1.50000
AFIX   0
C9    1    0.405554    0.131319   -0.057678    11.00000    0.04028    0.05693 =
         0.04700   -0.00622    0.01617    0.00268
AFIX 137
H9A   2    0.385245    0.144614   -0.123426    11.00000   -1.50000
H9B   2    0.370858    0.178184   -0.010035    11.00000   -1.50000
H9C   2    0.348147    0.044455   -0.068048    11.00000   -1.50000
AFIX   0
C10   1    0.963286    0.702423    0.113465    11.00000    0.06252    0.04440 =
         0.05511    0.02635    0.04334    0.02190
AFIX 137
H10A  2    1.009821    0.727132    0.061443    11.00000   -1.50000
H10B  2    1.046445    0.729542    0.177412    11.00000   -1.50000
H10C  2    0.893093    0.739526    0.125450    11.00000   -1.50000
AFIX   0
C11   1    0.832048    0.477530    0.365998    11.00000    0.02009    0.04634 =
         0.02234    0.01844    0.00857    0.02443
AFIX  43
H11   2    0.906017    0.446272    0.359637    11.00000   -1.20000
AFIX   0
C12   1    0.795985    0.513733    0.455971    11.00000    0.02738    0.06209 =
         0.01584    0.01945    0.00611    0.02791
AFIX  43
H12   2    0.838168    0.510426    0.520842    11.00000   -1.20000
AFIX   0
C13   1    0.686436    0.555338    0.431367    11.00000    0.02024    0.04247 =
         0.01105    0.00756    0.00637    0.01605
AFIX  43
H13   2    0.638051    0.586216    0.476189    11.00000   -1.20000
AFIX   0
C14   1    0.420445    0.422974    0.200121    11.00000    0.01871    0.03251 =
         0.01155    0.01046    0.00337    0.01802
C15   1    0.544846    0.554129    0.251874    11.00000    0.01806    0.02770 =
         0.01362    0.01020    0.00440    0.01480
C16   1    0.488416    0.640906    0.305239    11.00000    0.01958    0.02620 =
         0.01203    0.00619    0.00320    0.01301
C17   1    0.582411    0.764313    0.339466    11.00000    0.02496    0.02900 =
         0.02598    0.00735    0.01324    0.01184
AFIX  43
H17   2    0.681744    0.794914    0.328231    11.00000   -1.20000
AFIX   0
C18   1    0.532648    0.844493    0.390456    11.00000    0.03532    0.02546 =
         0.03627    0.00432    0.01075    0.00873
AFIX  43
H18   2    0.597913    0.929826    0.414435    11.00000   -1.20000
AFIX   0
C19   1    0.387408    0.799409    0.406162    11.00000    0.03939    0.03499 =
         0.03166    0.00660    0.01870    0.02257
AFIX  43
H19   2    0.353366    0.853909    0.441583    11.00000   -1.20000
AFIX   0
C20   1    0.291666    0.675091    0.370369    11.00000    0.02658    0.03299 =
         0.02255    0.00855    0.01273    0.01688
AFIX  43
H20   2    0.191898    0.644996    0.381053    11.00000   -1.20000
AFIX   0
C21   1    0.339868    0.593665    0.318909    11.00000    0.02003    0.02958 =
         0.01037    0.00838    0.00372    0.01550
C22   1    0.233611    0.460216    0.278897    11.00000    0.01432    0.03323 =
         0.01058    0.01201    0.00132    0.01584
C23   1    0.276652    0.378230    0.216763    11.00000    0.01731    0.02746 =
         0.01883    0.01046    0.00534    0.01258
C24   1    0.165491    0.245099    0.170064    11.00000    0.02065    0.03248 =
         0.02945    0.00567    0.00902    0.01285
PART 2
AFIX  23
H24C  2    0.188453    0.210573    0.107541   -21.00000   -1.20000
H24D  2    0.057692    0.236484    0.148756   -21.00000   -1.20000
AFIX  23
PART 1
H24A  2    0.143641    0.220901    0.094802    21.00000   -1.20000
H24B  2    0.065436    0.232181    0.184785    21.00000   -1.20000
AFIX   0
C25   1    0.225147    0.161006    0.208450    21.00000    0.03039    0.03021 =
         0.02577    0.00799    0.01552    0.01654
AFIX  13
H25   2    0.318301    0.164872    0.185775    21.00000   -1.20000
AFIX   0
C26   1    0.271909    0.203029    0.326182    21.00000    0.05962    0.03942 =
         0.03296    0.02204    0.01691    0.02638
AFIX  33
H26A  2    0.355985    0.286594    0.354667    21.00000   -1.50000
H26B  2    0.181042    0.200305    0.348524    21.00000   -1.50000
H26C  2    0.308470    0.148943    0.350311    21.00000   -1.50000
AFIX   0
C27   1    0.094836    0.031602    0.161704    21.00000    0.05007    0.02621 =
         0.04553    0.00872    0.02081    0.01631
AFIX  33
H27A  2    0.066991    0.006785    0.086862    21.00000   -1.50000
H27B  2    0.130424   -0.023427    0.184934    21.00000   -1.50000
H27C  2    0.002997    0.027935    0.183147    21.00000   -1.50000
AFIX   0
PART 2
C25Z  1    0.170817    0.170390    0.239141   -21.00000    0.03993    0.02418 =
         0.05251    0.01070    0.00447    0.00930
AFIX  13
H25Z  2    0.143446    0.206756    0.299700   -21.00000   -1.20000
AFIX   0
C26Z  1    0.324672    0.176429    0.281188   -21.00000    0.05096    0.05635 =
         0.09968    0.04122    0.01587    0.02712
AFIX  33
H26D  2    0.315777    0.125372    0.324526   -21.00000   -1.50000
H26E  2    0.361549    0.147001    0.224919   -21.00000   -1.50000
H26F  2    0.399333    0.260943    0.322170   -21.00000   -1.50000
AFIX   0
C27Z  1    0.045527    0.038674    0.191221   -21.00000    0.07226    0.03499 =
         0.11054    0.01379    0.00406   -0.00426
AFIX  33
H27D  2   -0.055938    0.036814    0.163721   -21.00000   -1.50000
H27E  2    0.072322   -0.004788    0.135710   -21.00000   -1.50000
H27F  2    0.039574   -0.000763    0.243396   -21.00000   -1.50000
AFIX   0

PART 0
O1S   4    0.854858    1.125850    0.463909    11.00000    0.10164    0.03119 =
         0.04733    0.00100    0.02098    0.00495
C1S   1    0.723600    1.143316    0.315316    11.00000    0.14764    0.05600 =
         0.02286    0.00615    0.01119   -0.00453
AFIX 137
H1SA  2    0.764710    1.169369    0.261923    11.00000   -1.50000
H1SB  2    0.644673    1.171543    0.325782    11.00000   -1.50000
H1SC  2    0.675748    1.054196    0.294181    11.00000   -1.50000
AFIX   0
C2S   1    0.848236    1.194002    0.408515    11.00000    0.10551    0.06702 =
         0.06381   -0.00244    0.00635    0.06696
AFIX  23
H2SA  2    0.947834    1.223651    0.391577    11.00000   -1.20000
H2SB  2    0.844167    1.266264    0.451984    11.00000   -1.20000
AFIX   0
C3S   1    0.980115    1.173034    0.556921    11.00000    0.04207    0.05471 =
         0.06774    0.01372    0.01474    0.02500
AFIX  23
H3SA  2    1.079253    1.188044    0.540243    11.00000   -1.20000
H3SB  2    0.990567    1.252047    0.599351    11.00000   -1.20000
AFIX   0
C4S   1    0.956179    1.092797    0.614260    11.00000    0.08943    0.06767 =
         0.08996    0.01848    0.03461    0.02801
AFIX  33
H4SA  2    1.044653    1.128992    0.676934    11.00000   -1.50000
H4SB  2    0.859324    1.078982    0.632292    11.00000   -1.50000
H4SC  2    0.948020    1.014973    0.573178    11.00000   -1.50000
AFIX   0
HKLF 4


REM  AlRo-129_a.res in P-1
REM wR2 = 0.0852, GooF = S = 0.911, Restrained GooF = 0.892 for all data
REM R1 = 0.0433 for 4092 Fo > 4sig(Fo) and 0.0832 for all 7146 data
REM 375 parameters refined using 395 restraints

END

WGHT      0.0349      0.0000

REM Highest difference peak  0.981,  deepest hole -1.384,  1-sigma level  0.105
Q1    1   0.6320  0.3656  0.1067  11.00000  0.05    0.98
Q2    1   0.7832  1.1516  0.4353  11.00000  0.05    0.87
Q3    1   0.7545  0.5632  0.1587  11.00000  0.05    0.82
Q4    1   0.9572  1.1428  0.4566  11.00000  0.05    0.67
Q5    1   0.8145  0.5221  0.1945  11.00000  0.05    0.53
Q6    1   0.7043  0.3936  0.1950  11.00000  0.05    0.49
;
_shelx_res_checksum              70148
####################################################################### 
# 
# This file contains crystal structure data downloaded from the 
# Cambridge Structural Database (CSD) hosted by the Cambridge 
# Crystallographic Data Centre (CCDC).
# 
# Full information about CCDC data access policies and citation 
# guidelines are available at http://www.ccdc.cam.ac.uk/access/V1 
# 
# Audit and citation data items may have been added by the CCDC. 
# Please retain this information to preserve the provenance of 
# this file and to allow appropriate attribution of the data. 
# 
#######################################################################

data_alro148
_database_code_depnum_ccdc_archive 'CCDC 2422947'
loop_
_audit_author_name
_audit_author_address
'Tim Gruene'
;Core Facility Crystal Structure Analysis, University of Vienna
Austria
;
_audit_update_record             
;
2025-07-03 deposited with the CCDC.	2025-12-22 downloaded from the CCDC.
;
_audit_creation_date             2025-05-30
_audit_creation_method           
;
Olex2 1.5-alpha
(compiled 2025.05.22 svn.r631f81ec for OlexSys, GUI svn.r7248)
;
_chemical_name_common            ?
_chemical_name_systematic        ?
_chemical_formula_moiety         'C28 H32 N2 O3 Os, C4 H10 O'
_chemical_formula_sum            'C32 H42 N2 O4 Os'
_chemical_formula_weight         708.87
_chemical_melting_point          ?
loop_
_atom_type_symbol
_atom_type_description
_atom_type_scat_dispersion_real
_atom_type_scat_dispersion_imag
_atom_type_scat_source
C C 0.0033 0.0016 'International Tables Vol C Tables 4.2.6.8 and 6.1.1.4'
H H 0.0000 0.0000 'International Tables Vol C Tables 4.2.6.8 and 6.1.1.4'
N N 0.0061 0.0033 'International Tables Vol C Tables 4.2.6.8 and 6.1.1.4'
O O 0.0106 0.0060 'International Tables Vol C Tables 4.2.6.8 and 6.1.1.4'
Os Os -1.2165 7.6030 'International Tables Vol C Tables 4.2.6.8 and 6.1.1.4'

_shelx_space_group_comment       
;
The symmetry employed for this shelxl refinement is uniquely defined
by the following loop, which should always be used as a source of
symmetry information in preference to the above space-group names.
They are only intended as comments.
;
_space_group_crystal_system      triclinic
_space_group_IT_number           2
_space_group_name_H-M_alt        'P -1'
_space_group_name_Hall           '-P 1'
loop_
_space_group_symop_operation_xyz
'x, y, z'
'-x, -y, -z'

_cell_length_a                   9.7072(6)
_cell_length_b                   12.7353(8)
_cell_length_c                   14.3871(8)
_cell_angle_alpha                102.980(5)
_cell_angle_beta                 102.104(5)
_cell_angle_gamma                111.815(5)
_cell_volume                     1522.21(17)
_cell_formula_units_Z            2
_cell_measurement_reflns_used    40892
_cell_measurement_temperature    100
_cell_measurement_theta_max      25.95
_cell_measurement_theta_min      2.38
_shelx_estimated_absorpt_T_max   0.959
_shelx_estimated_absorpt_T_min   0.777
_exptl_absorpt_coefficient_mu    4.226
_exptl_absorpt_correction_T_max  0.9350
_exptl_absorpt_correction_T_min  0.4920
_exptl_absorpt_correction_type   multi-scan
_exptl_absorpt_process_details   
;
STOE LANA, absorption correction by scaling of reflection intensities.
J. Koziskova, F. Hahn, J. Richter, J. Kozisek, "Comparison of different
absorption corrections on the model structure of tetrakis(\m~2~-acetato)-
diaqua-di-copper(II)", Acta Chimica Slovaca, vol. 9, no. 2, 2016, pp. 136 - 140.
Afterwards a spherical absorption correction was performed within STOE LANA.
;
_exptl_crystal_colour            'clear yellow'
_exptl_crystal_colour_lustre     clear
_exptl_crystal_colour_primary    yellow
_exptl_crystal_density_diffrn    1.547
_exptl_crystal_density_meas      ?
_exptl_crystal_density_method    'not measured'
_exptl_crystal_description       'square plate'
_exptl_crystal_F_000             712
_exptl_crystal_size_max          0.063
_exptl_crystal_size_mid          0.059
_exptl_crystal_size_min          0.01
_exptl_transmission_factor_max   ?
_exptl_transmission_factor_min   ?
_diffrn_reflns_av_R_equivalents  0.0713
_diffrn_reflns_av_unetI/netI     0.1661
_diffrn_reflns_Laue_measured_fraction_full 0.984
_diffrn_reflns_Laue_measured_fraction_max 0.925
_diffrn_reflns_limit_h_max       11
_diffrn_reflns_limit_h_min       -12
_diffrn_reflns_limit_k_max       14
_diffrn_reflns_limit_k_min       -15
_diffrn_reflns_limit_l_max       17
_diffrn_reflns_limit_l_min       -17
_diffrn_reflns_number            26452
_diffrn_reflns_point_group_measured_fraction_full 0.984
_diffrn_reflns_point_group_measured_fraction_max 0.925
_diffrn_reflns_theta_full        25.242
_diffrn_reflns_theta_max         26.472
_diffrn_reflns_theta_min         2.385
_diffrn_ambient_temperature      100
_diffrn_detector                 'EIGER2 500K'
_diffrn_detector_area_resol_mean 13.33
_diffrn_measured_fraction_theta_full 0.984
_diffrn_measured_fraction_theta_max 0.925
_diffrn_measurement_details      
;
 2723 frames, detector distance = 40 mm
;
_diffrn_measurement_device       'Eulerian 4-circle diffractometer'
_diffrn_measurement_device_type  'STOE STADIVARI'
_diffrn_measurement_method       'rotation method, \w scans'
_diffrn_radiation_collimation    '1.2 0.6 mm diameter'
_diffrn_radiation_monochromator  'Graded multilayer mirror'
_diffrn_radiation_probe          x-ray
_diffrn_radiation_type           'Mo K\a'
_diffrn_radiation_wavelength     0.71073
_diffrn_source                   'Axo Mo'
_diffrn_source_current           0.830
_diffrn_source_power             0.050
_diffrn_source_voltage           60
_reflns_Friedel_coverage         0.000
_reflns_Friedel_fraction_full    .
_reflns_Friedel_fraction_max     .
_reflns_number_gt                3693
_reflns_number_total             5807
_reflns_special_details          
;
 Reflections were merged by SHELXL according to the crystal
 class for the calculation of statistics and refinement.
 
 _reflns_Friedel_fraction is defined as the number of unique
 Friedel pairs measured divided by the number that would be
 possible theoretically, ignoring centric projections and
 systematic absences.
;
_reflns_threshold_expression     'I > 2\s(I)'
_computing_cell_refinement       'X-Area Recipe 1.37.0.0 (STOE, 2021)'
_computing_data_collection       'X-Area Pilatus3_SV 1.31.186.0 (STOE, 2022)'
_computing_data_reduction        
;
X-Area Integrate 2.5.3.0 (STOE, 2021)
X-Area LANA 2.7.5.0 (STOE, 2022)
;
_computing_molecular_graphics    'Olex2 1.5-alpha (Dolomanov et al., 2009)'
_computing_publication_material  'Olex2 1.5-alpha (Dolomanov et al., 2009)'
_computing_structure_refinement  'SHELXL 2018/3 (Sheldrick, 2015)'
_computing_structure_solution    'SHELXT 2018/2 (Sheldrick, 2018)'
_refine_diff_density_max         1.809
_refine_diff_density_min         -2.155
_refine_diff_density_rms         0.223
_refine_ls_extinction_coef       .
_refine_ls_extinction_method     none
_refine_ls_goodness_of_fit_ref   0.873
_refine_ls_hydrogen_treatment    constr
_refine_ls_matrix_type           full
_refine_ls_number_parameters     360
_refine_ls_number_reflns         5807
_refine_ls_number_restraints     54
_refine_ls_R_factor_all          0.0881
_refine_ls_R_factor_gt           0.0384
_refine_ls_restrained_S_all      0.870
_refine_ls_shift/su_max          0.001
_refine_ls_shift/su_mean         0.000
_refine_ls_structure_factor_coef Fsqd
_refine_ls_weighting_details     
'w=1/[\s^2^(Fo^2^)+(0.0289P)^2^] where P=(Fo^2^+2Fc^2^)/3'
_refine_ls_weighting_scheme      calc
_refine_ls_wR_factor_gt          0.0623
_refine_ls_wR_factor_ref         0.0706
_refine_special_details          
;
1. Fixed Uiso
 At 1.2 times of:
  All C(H) groups, All C(H,H) groups
 At 1.5 times of:
  All C(H,H,H) groups
2. Rigid body (RIGU) restrains
 C1, C2, C3, C4, C5, C6, C7, C10
 with sigma for 1-2 distances of 0.002 and sigma for 1-3 distances of 0.002
3.a Ternary CH refined with riding coordinates:
 C7(H7)
3.b Secondary CH2 refined with riding coordinates:
 C24(H24A,H24B), C2S(H2SA,H2SB), C3S(H3SA,H3SB)
3.c Aromatic/amide H refined with riding coordinates:
 C2(H2), C3(H3), C5(H5), C6(H6), C11(H11), C12(H12), C13(H13), C17(H17),
 C18(H18), C19(H19), C20(H20)
3.d Idealised Me refined as rotating group:
 C8(H8A,H8B,H8C), C9(H9A,H9B,H9C), C10(H10A,H10B,H10C), C26(H26A,H26B,H26C),
 C27(H27A,H27B,H27C), C28(H28A,H28B,H28C), C1S(H1SA,H1SB,H1SC), C4S(H4SA,H4SB,
 H4SC)
;
_atom_sites_solution_hydrogens   geom
_atom_sites_solution_primary     dual
_atom_sites_solution_secondary   ?
loop_
_atom_site_label
_atom_site_type_symbol
_atom_site_fract_x
_atom_site_fract_y
_atom_site_fract_z
_atom_site_U_iso_or_equiv
_atom_site_adp_type
_atom_site_occupancy
_atom_site_site_symmetry_order
_atom_site_calc_flag
_atom_site_refinement_flags_posn
_atom_site_refinement_flags_adp
_atom_site_refinement_flags_occupancy
_atom_site_disorder_assembly
_atom_site_disorder_group
Os1 Os 0.29909(3) 0.53050(3) 0.86499(2) 0.02071(10) Uani 1 1 d . . . . .
O1 O 0.8780(5) 0.5738(4) 0.6998(3) 0.0277(11) Uani 1 1 d . . . . .
N1 N 0.3277(6) 0.4566(4) 0.6680(3) 0.0188(12) Uani 1 1 d . . . . .
C1 C 0.3145(7) 0.6803(6) 0.9819(4) 0.0241(14) Uani 1 1 d . . . . .
O2 O 0.5257(4) 0.6294(3) 0.8638(3) 0.0197(10) Uani 1 1 d . . . . .
N2 N 0.2457(6) 0.5063(4) 0.7102(3) 0.0188(13) Uani 1 1 d . . . . .
C2 C 0.1644(7) 0.6262(6) 0.9068(4) 0.0251(14) Uani 1 1 d . . . . .
H2 H 0.127680 0.675173 0.878238 0.030 Uiso 1 1 calc R U . . .
O3 O 0.3671(4) 0.4001(3) 0.8084(3) 0.0202(10) Uani 1 1 d . . . . .
C3 C 0.0683(7) 0.5007(6) 0.8735(4) 0.0245(14) Uani 1 1 d . . . . .
H3 H -0.029234 0.466710 0.821038 0.029 Uiso 1 1 calc R U . . .
C4 C 0.1150(7) 0.4255(6) 0.9171(4) 0.0235(13) Uani 1 1 d . . . . .
C5 C 0.2655(7) 0.4813(6) 0.9953(4) 0.0240(14) Uani 1 1 d . . . . .
H5 H 0.301350 0.432514 1.024654 0.029 Uiso 1 1 calc R U . . .
C6 C 0.3583(7) 0.6029(6) 1.0284(4) 0.0213(14) Uani 1 1 d . . . . .
H6 H 0.453203 0.636889 1.083140 0.026 Uiso 1 1 calc R U . . .
C7 C 0.4193(8) 0.8131(6) 1.0087(5) 0.0372(17) Uani 1 1 d . . . . .
H7 H 0.408809 0.832012 0.944554 0.045 Uiso 1 1 calc R U . . .
C8 C 0.5947(8) 0.8498(6) 1.0592(5) 0.054(2) Uani 1 1 d . . . . .
H8A H 0.611213 0.843763 1.127003 0.082 Uiso 1 1 calc R U . . .
H8B H 0.656937 0.932702 1.063910 0.082 Uiso 1 1 calc R U . . .
H8C H 0.627216 0.796394 1.018790 0.082 Uiso 1 1 calc R U . . .
C9 C 0.3663(10) 0.8890(7) 1.0758(6) 0.069(3) Uani 1 1 d . . . . .
H9A H 0.255921 0.867772 1.042969 0.104 Uiso 1 1 calc R U . . .
H9B H 0.430393 0.973958 1.087611 0.104 Uiso 1 1 calc R U . . .
H9C H 0.378373 0.874296 1.140425 0.104 Uiso 1 1 calc R U . . .
C10 C 0.0199(8) 0.2924(6) 0.8800(5) 0.0443(19) Uani 1 1 d . . . . .
H10A H -0.034092 0.269191 0.927753 0.066 Uiso 1 1 calc R U . . .
H10B H 0.089168 0.253313 0.874255 0.066 Uiso 1 1 calc R U . . .
H10C H -0.057654 0.267478 0.813855 0.066 Uiso 1 1 calc R U . . .
C11 C 0.1635(7) 0.5296(5) 0.6387(4) 0.0227(16) Uani 1 1 d . . . . .
H11 H 0.091359 0.562124 0.646573 0.027 Uiso 1 1 calc R U . . .
C12 C 0.1981(7) 0.4994(5) 0.5507(4) 0.0234(16) Uani 1 1 d . . . . .
H12 H 0.156893 0.508248 0.488521 0.028 Uiso 1 1 calc R U . . .
C13 C 0.3049(7) 0.4540(5) 0.5723(4) 0.0207(15) Uani 1 1 d . . . . .
H13 H 0.353103 0.426114 0.527803 0.025 Uiso 1 1 calc R U . . .
C14 C 0.5711(7) 0.5706(5) 0.8009(4) 0.0188(15) Uani 1 1 d . . . . .
C15 C 0.4461(7) 0.4419(5) 0.7453(4) 0.0206(15) Uani 1 1 d . . . . .
C16 C 0.5016(7) 0.3567(6) 0.6914(4) 0.0188(15) Uani 1 1 d . . . . .
C17 C 0.4089(8) 0.2352(6) 0.6542(4) 0.0255(16) Uani 1 1 d . . . . .
H17 H 0.308398 0.203445 0.662142 0.031 Uiso 1 1 calc R U . . .
C18 C 0.4618(8) 0.1583(6) 0.6048(4) 0.0312(17) Uani 1 1 d . . . . .
H18 H 0.398943 0.074031 0.580811 0.037 Uiso 1 1 calc R U . . .
C19 C 0.6057(8) 0.2051(6) 0.5909(4) 0.0286(17) Uani 1 1 d . . . . .
H19 H 0.641938 0.153156 0.556760 0.034 Uiso 1 1 calc R U . . .
C20 C 0.6958(8) 0.3259(6) 0.6264(4) 0.0274(17) Uani 1 1 d . . . . .
H20 H 0.794169 0.357465 0.615603 0.033 Uiso 1 1 calc R U . . .
C21 C 0.6466(7) 0.4049(6) 0.6784(4) 0.0215(16) Uani 1 1 d . . . . .
C22 C 0.7532(7) 0.5370(6) 0.7189(4) 0.0185(15) Uani 1 1 d . . . . .
C23 C 0.7093(7) 0.6154(6) 0.7820(4) 0.0184(15) Uani 1 1 d . . . . .
C24 C 0.8198(7) 0.7475(6) 0.8318(4) 0.0278(17) Uani 1 1 d . . . . .
H24A H 0.927989 0.757269 0.839060 0.033 Uiso 1 1 calc R U . . .
H24B H 0.814094 0.773241 0.900522 0.033 Uiso 1 1 calc R U . . .
C25 C 0.7919(8) 0.8333(6) 0.7783(4) 0.0283(17) Uani 1 1 d . . . . .
C26 C 0.6299(8) 0.8289(6) 0.7683(5) 0.047(2) Uani 1 1 d . . . . .
H26A H 0.549074 0.746846 0.730198 0.070 Uiso 1 1 calc R U . . .
H26B H 0.615481 0.883156 0.732684 0.070 Uiso 1 1 calc R U . . .
H26C H 0.621159 0.853815 0.835520 0.070 Uiso 1 1 calc R U . . .
C27 C 0.9165(8) 0.9599(6) 0.8386(5) 0.046(2) Uani 1 1 d . . . . .
H27A H 0.907817 0.983238 0.905995 0.069 Uiso 1 1 calc R U . . .
H27B H 0.901670 1.015118 0.804215 0.069 Uiso 1 1 calc R U . . .
H27C H 1.020618 0.963293 0.844408 0.069 Uiso 1 1 calc R U . . .
C28 C 0.8034(9) 0.7973(6) 0.6713(5) 0.052(2) Uani 1 1 d . . . . .
H28A H 0.907727 0.801748 0.675969 0.077 Uiso 1 1 calc R U . . .
H28B H 0.786304 0.852268 0.637382 0.077 Uiso 1 1 calc R U . . .
H28C H 0.723478 0.715186 0.632561 0.077 Uiso 1 1 calc R U . . .
O1S O 0.1531(5) -0.1221(4) 0.5361(3) 0.0354(12) Uani 1 1 d . . . . .
C1S C 0.0425(8) -0.0960(6) 0.3835(5) 0.0417(19) Uani 1 1 d . . . . .
H1SA H -0.046907 -0.134352 0.320988 0.063 Uiso 1 1 calc R U . . .
H1SB H 0.140207 -0.075777 0.367107 0.063 Uiso 1 1 calc R U . . .
H1SC H 0.042977 -0.022616 0.423675 0.063 Uiso 1 1 calc R U . . .
C2S C 0.0292(8) -0.1798(6) 0.4422(5) 0.0382(18) Uani 1 1 d . . . . .
H2SA H -0.073134 -0.205420 0.454170 0.046 Uiso 1 1 calc R U . . .
H2SB H 0.034639 -0.252087 0.403276 0.046 Uiso 1 1 calc R U . . .
C3S C 0.1626(8) -0.1995(6) 0.5923(5) 0.0339(18) Uani 1 1 d . . . . .
H3SA H 0.203104 -0.253600 0.560052 0.041 Uiso 1 1 calc R U . . .
H3SB H 0.056628 -0.249421 0.592701 0.041 Uiso 1 1 calc R U . . .
C4S C 0.2684(9) -0.1278(6) 0.6978(5) 0.057(2) Uani 1 1 d . . . . .
H4SA H 0.372691 -0.077472 0.697198 0.086 Uiso 1 1 calc R U . . .
H4SB H 0.276341 -0.182060 0.735118 0.086 Uiso 1 1 calc R U . . .
H4SC H 0.225664 -0.076768 0.730505 0.086 Uiso 1 1 calc R U . . .

loop_
_atom_site_aniso_label
_atom_site_aniso_U_11
_atom_site_aniso_U_22
_atom_site_aniso_U_33
_atom_site_aniso_U_23
_atom_site_aniso_U_13
_atom_site_aniso_U_12
Os1 0.02229(17) 0.02972(18) 0.01915(15) 0.01154(12) 0.00941(11) 0.01738(14)
O1 0.028(3) 0.034(3) 0.028(3) 0.012(2) 0.016(2) 0.016(3)
N1 0.021(3) 0.019(3) 0.019(3) 0.006(2) 0.007(3) 0.012(3)
C1 0.033(3) 0.032(3) 0.019(3) 0.007(3) 0.016(2) 0.023(3)
O2 0.014(3) 0.026(3) 0.023(2) 0.007(2) 0.010(2) 0.012(2)
N2 0.023(3) 0.036(4) 0.013(3) 0.011(3) 0.011(3) 0.025(3)
C2 0.032(3) 0.038(3) 0.024(3) 0.013(3) 0.015(2) 0.030(3)
O3 0.024(3) 0.029(3) 0.019(2) 0.015(2) 0.013(2) 0.015(2)
C3 0.018(4) 0.046(3) 0.023(3) 0.014(3) 0.014(3) 0.023(3)
C4 0.022(3) 0.037(3) 0.024(3) 0.013(3) 0.017(2) 0.018(3)
C5 0.030(3) 0.046(3) 0.018(3) 0.018(3) 0.020(2) 0.028(3)
C6 0.023(4) 0.042(3) 0.009(3) 0.006(3) 0.008(3) 0.023(3)
C7 0.033(4) 0.034(3) 0.046(4) 0.004(3) 0.021(4) 0.018(3)
C8 0.042(6) 0.045(5) 0.044(5) -0.012(4) 0.014(4) 0.002(4)
C9 0.070(7) 0.051(6) 0.081(6) -0.005(5) 0.042(5) 0.027(5)
C10 0.050(5) 0.039(3) 0.049(5) 0.015(3) 0.031(4) 0.017(3)
C11 0.026(4) 0.030(4) 0.024(4) 0.018(3) 0.008(3) 0.019(4)
C12 0.026(4) 0.031(4) 0.018(4) 0.011(3) 0.005(3) 0.017(4)
C13 0.023(4) 0.024(4) 0.018(4) 0.004(3) 0.008(3) 0.014(4)
C14 0.027(4) 0.023(4) 0.011(3) 0.007(3) 0.004(3) 0.015(4)
C15 0.024(4) 0.027(5) 0.021(4) 0.012(3) 0.007(3) 0.020(4)
C16 0.015(4) 0.019(4) 0.022(4) 0.007(3) 0.005(3) 0.008(4)
C17 0.030(4) 0.029(5) 0.029(4) 0.012(3) 0.013(3) 0.022(4)
C18 0.034(5) 0.021(4) 0.042(4) 0.011(3) 0.014(4) 0.015(4)
C19 0.028(5) 0.028(5) 0.037(4) 0.007(4) 0.016(4) 0.019(4)
C20 0.035(5) 0.029(5) 0.030(4) 0.011(4) 0.020(4) 0.019(4)
C21 0.027(4) 0.028(5) 0.014(3) 0.006(3) 0.004(3) 0.018(4)
C22 0.022(4) 0.024(4) 0.015(3) 0.009(3) 0.007(3) 0.013(4)
C23 0.016(4) 0.025(4) 0.016(3) 0.006(3) 0.004(3) 0.012(4)
C24 0.029(4) 0.038(5) 0.028(4) 0.013(4) 0.013(3) 0.023(4)
C25 0.036(5) 0.025(5) 0.029(4) 0.008(3) 0.014(4) 0.017(4)
C26 0.055(6) 0.048(5) 0.060(5) 0.032(4) 0.023(4) 0.035(5)
C27 0.053(6) 0.026(5) 0.054(5) 0.013(4) 0.018(4) 0.011(5)
C28 0.090(7) 0.050(5) 0.049(5) 0.030(4) 0.042(5) 0.049(5)
O1S 0.033(3) 0.027(3) 0.045(3) 0.011(3) 0.011(3) 0.013(3)
C1S 0.046(5) 0.044(5) 0.050(5) 0.026(4) 0.026(4) 0.024(4)
C2S 0.034(5) 0.039(5) 0.043(5) 0.007(4) 0.019(4) 0.019(4)
C3S 0.042(5) 0.025(4) 0.041(5) 0.014(4) 0.021(4) 0.016(4)
C4S 0.050(6) 0.047(6) 0.051(5) 0.003(4) -0.003(5) 0.015(5)

_geom_special_details            
;
 All esds (except the esd in the dihedral angle between two l.s. planes)
 are estimated using the full covariance matrix.  The cell esds are taken
 into account individually in the estimation of esds in distances, angles
 and torsion angles; correlations between esds in cell parameters are only
 used when they are defined by crystal symmetry.  An approximate (isotropic)
 treatment of cell esds is used for estimating esds involving l.s. planes.
;
loop_
_geom_bond_atom_site_label_1
_geom_bond_atom_site_label_2
_geom_bond_distance
_geom_bond_site_symmetry_2
_geom_bond_publ_flag
Os1 C1 2.175(6) . ?
Os1 O2 2.096(4) . ?
Os1 N2 2.101(4) . ?
Os1 C2 2.178(6) . ?
Os1 O3 2.071(3) . ?
Os1 C3 2.164(6) . ?
Os1 C4 2.186(6) . ?
Os1 C5 2.155(5) . ?
Os1 C6 2.185(5) . ?
O1 C22 1.241(6) . ?
N1 N2 1.343(5) . ?
N1 C13 1.338(6) . ?
N1 C15 1.521(7) . ?
C1 C2 1.423(8) . ?
C1 C6 1.444(7) . ?
C1 C7 1.519(8) . ?
O2 C14 1.296(6) . ?
N2 C11 1.323(6) . ?
C2 H2 0.9500 . ?
C2 C3 1.420(8) . ?
O3 C15 1.380(6) . ?
C3 H3 0.9500 . ?
C3 C4 1.409(7) . ?
C4 C5 1.444(8) . ?
C4 C10 1.495(8) . ?
C5 H5 0.9500 . ?
C5 C6 1.375(8) . ?
C6 H6 0.9500 . ?
C7 H7 1.0000 . ?
C7 C8 1.543(9) . ?
C7 C9 1.513(8) . ?
C8 H8A 0.9800 . ?
C8 H8B 0.9800 . ?
C8 H8C 0.9800 . ?
C9 H9A 0.9800 . ?
C9 H9B 0.9800 . ?
C9 H9C 0.9800 . ?
C10 H10A 0.9800 . ?
C10 H10B 0.9800 . ?
C10 H10C 0.9800 . ?
C11 H11 0.9500 . ?
C11 C12 1.385(7) . ?
C12 H12 0.9500 . ?
C12 C13 1.377(7) . ?
C13 H13 0.9500 . ?
C14 C15 1.525(8) . ?
C14 C23 1.362(7) . ?
C15 C16 1.517(8) . ?
C16 C17 1.371(8) . ?
C16 C21 1.383(8) . ?
C17 H17 0.9500 . ?
C17 C18 1.394(7) . ?
C18 H18 0.9500 . ?
C18 C19 1.377(8) . ?
C19 H19 0.9500 . ?
C19 C20 1.361(8) . ?
C20 H20 0.9500 . ?
C20 C21 1.403(7) . ?
C21 C22 1.502(8) . ?
C22 C23 1.440(7) . ?
C23 C24 1.513(8) . ?
C24 H24A 0.9900 . ?
C24 H24B 0.9900 . ?
C24 C25 1.539(8) . ?
C25 C26 1.528(8) . ?
C25 C27 1.516(9) . ?
C25 C28 1.544(7) . ?
C26 H26A 0.9800 . ?
C26 H26B 0.9800 . ?
C26 H26C 0.9800 . ?
C27 H27A 0.9800 . ?
C27 H27B 0.9800 . ?
C27 H27C 0.9800 . ?
C28 H28A 0.9800 . ?
C28 H28B 0.9800 . ?
C28 H28C 0.9800 . ?
O1S C2S 1.424(7) . ?
O1S C3S 1.424(6) . ?
C1S H1SA 0.9800 . ?
C1S H1SB 0.9800 . ?
C1S H1SC 0.9800 . ?
C1S C2S 1.489(8) . ?
C2S H2SA 0.9900 . ?
C2S H2SB 0.9900 . ?
C3S H3SA 0.9900 . ?
C3S H3SB 0.9900 . ?
C3S C4S 1.489(8) . ?
C4S H4SA 0.9800 . ?
C4S H4SB 0.9800 . ?
C4S H4SC 0.9800 . ?

loop_
_geom_angle_atom_site_label_1
_geom_angle_atom_site_label_2
_geom_angle_atom_site_label_3
_geom_angle
_geom_angle_site_symmetry_1
_geom_angle_site_symmetry_3
_geom_angle_publ_flag
C1 Os1 C2 38.2(2) . . ?
C1 Os1 C4 83.1(2) . . ?
C1 Os1 C6 38.7(2) . . ?
O2 Os1 C1 92.2(2) . . ?
O2 Os1 N2 81.37(16) . . ?
O2 Os1 C2 118.6(2) . . ?
O2 Os1 C3 156.25(19) . . ?
O2 Os1 C4 158.69(18) . . ?
O2 Os1 C5 120.2(2) . . ?
O2 Os1 C6 94.80(19) . . ?
N2 Os1 C1 126.3(2) . . ?
N2 Os1 C2 100.66(19) . . ?
N2 Os1 C3 96.8(2) . . ?
N2 Os1 C4 118.1(2) . . ?
N2 Os1 C5 155.0(2) . . ?
N2 Os1 C6 164.69(19) . . ?
C2 Os1 C4 68.8(2) . . ?
C2 Os1 C6 68.0(2) . . ?
O3 Os1 C1 153.88(19) . . ?
O3 Os1 O2 76.35(15) . . ?
O3 Os1 N2 75.75(16) . . ?
O3 Os1 C2 164.3(2) . . ?
O3 Os1 C3 126.4(2) . . ?
O3 Os1 C4 99.11(19) . . ?
O3 Os1 C5 96.14(18) . . ?
O3 Os1 C6 117.94(18) . . ?
C3 Os1 C1 69.7(2) . . ?
C3 Os1 C2 38.2(2) . . ?
C3 Os1 C4 37.8(2) . . ?
C3 Os1 C6 80.7(2) . . ?
C5 Os1 C1 69.2(2) . . ?
C5 Os1 C2 80.7(2) . . ?
C5 Os1 C3 68.6(2) . . ?
C5 Os1 C4 38.8(2) . . ?
C5 Os1 C6 36.9(2) . . ?
C6 Os1 C4 68.6(2) . . ?
N2 N1 C15 112.4(4) . . ?
C13 N1 N2 110.9(4) . . ?
C13 N1 C15 135.3(5) . . ?
C2 C1 Os1 71.0(3) . . ?
C2 C1 C6 116.7(6) . . ?
C2 C1 C7 119.6(6) . . ?
C6 C1 Os1 71.0(3) . . ?
C6 C1 C7 123.7(6) . . ?
C7 C1 Os1 128.1(4) . . ?
C14 O2 Os1 114.3(4) . . ?
N1 N2 Os1 111.9(3) . . ?
C11 N2 Os1 141.3(4) . . ?
C11 N2 N1 106.7(4) . . ?
Os1 C2 H2 132.7 . . ?
C1 C2 Os1 70.8(3) . . ?
C1 C2 H2 119.3 . . ?
C3 C2 Os1 70.4(3) . . ?
C3 C2 C1 121.4(6) . . ?
C3 C2 H2 119.3 . . ?
C15 O3 Os1 104.6(3) . . ?
Os1 C3 H3 129.8 . . ?
C2 C3 Os1 71.4(3) . . ?
C2 C3 H3 119.4 . . ?
C4 C3 Os1 71.9(3) . . ?
C4 C3 C2 121.2(6) . . ?
C4 C3 H3 119.4 . . ?
C3 C4 Os1 70.3(3) . . ?
C3 C4 C5 117.2(6) . . ?
C3 C4 C10 122.2(6) . . ?
C5 C4 Os1 69.4(3) . . ?
C5 C4 C10 120.4(6) . . ?
C10 C4 Os1 127.8(4) . . ?
Os1 C5 H5 128.9 . . ?
C4 C5 Os1 71.7(3) . . ?
C4 C5 H5 119.1 . . ?
C6 C5 Os1 72.7(3) . . ?
C6 C5 C4 121.9(6) . . ?
C6 C5 H5 119.1 . . ?
Os1 C6 H6 133.5 . . ?
C1 C6 Os1 70.3(3) . . ?
C1 C6 H6 119.3 . . ?
C5 C6 Os1 70.3(3) . . ?
C5 C6 C1 121.4(6) . . ?
C5 C6 H6 119.3 . . ?
C1 C7 H7 107.5 . . ?
C1 C7 C8 113.9(6) . . ?
C8 C7 H7 107.5 . . ?
C9 C7 C1 111.1(5) . . ?
C9 C7 H7 107.5 . . ?
C9 C7 C8 109.2(6) . . ?
C7 C8 H8A 109.5 . . ?
C7 C8 H8B 109.5 . . ?
C7 C8 H8C 109.5 . . ?
H8A C8 H8B 109.5 . . ?
H8A C8 H8C 109.5 . . ?
H8B C8 H8C 109.5 . . ?
C7 C9 H9A 109.5 . . ?
C7 C9 H9B 109.5 . . ?
C7 C9 H9C 109.5 . . ?
H9A C9 H9B 109.5 . . ?
H9A C9 H9C 109.5 . . ?
H9B C9 H9C 109.5 . . ?
C4 C10 H10A 109.5 . . ?
C4 C10 H10B 109.5 . . ?
C4 C10 H10C 109.5 . . ?
H10A C10 H10B 109.5 . . ?
H10A C10 H10C 109.5 . . ?
H10B C10 H10C 109.5 . . ?
N2 C11 H11 125.1 . . ?
N2 C11 C12 109.9(5) . . ?
C12 C11 H11 125.1 . . ?
C11 C12 H12 127.2 . . ?
C13 C12 C11 105.6(5) . . ?
C13 C12 H12 127.2 . . ?
N1 C13 C12 106.9(5) . . ?
N1 C13 H13 126.6 . . ?
C12 C13 H13 126.6 . . ?
O2 C14 C15 111.5(5) . . ?
O2 C14 C23 126.1(6) . . ?
C23 C14 C15 122.4(5) . . ?
N1 C15 C14 102.7(4) . . ?
O3 C15 N1 104.7(4) . . ?
O3 C15 C14 109.7(5) . . ?
O3 C15 C16 113.7(5) . . ?
C16 C15 N1 109.3(4) . . ?
C16 C15 C14 115.5(5) . . ?
C17 C16 C15 120.9(5) . . ?
C17 C16 C21 120.8(6) . . ?
C21 C16 C15 118.2(6) . . ?
C16 C17 H17 119.9 . . ?
C16 C17 C18 120.1(6) . . ?
C18 C17 H17 119.9 . . ?
C17 C18 H18 120.1 . . ?
C19 C18 C17 119.7(6) . . ?
C19 C18 H18 120.1 . . ?
C18 C19 H19 120.1 . . ?
C20 C19 C18 119.8(6) . . ?
C20 C19 H19 120.1 . . ?
C19 C20 H20 119.3 . . ?
C19 C20 C21 121.5(6) . . ?
C21 C20 H20 119.3 . . ?
C16 C21 C20 118.0(6) . . ?
C16 C21 C22 122.8(5) . . ?
C20 C21 C22 119.2(6) . . ?
O1 C22 C21 118.8(5) . . ?
O1 C22 C23 122.6(6) . . ?
C23 C22 C21 118.5(5) . . ?
C14 C23 C22 120.4(6) . . ?
C14 C23 C24 119.3(5) . . ?
C22 C23 C24 120.3(5) . . ?
C23 C24 H24A 108.0 . . ?
C23 C24 H24B 108.0 . . ?
C23 C24 C25 117.0(5) . . ?
H24A C24 H24B 107.3 . . ?
C25 C24 H24A 108.0 . . ?
C25 C24 H24B 108.0 . . ?
C24 C25 C28 109.5(5) . . ?
C26 C25 C24 111.8(5) . . ?
C26 C25 C28 108.1(5) . . ?
C27 C25 C24 108.7(5) . . ?
C27 C25 C26 109.2(5) . . ?
C27 C25 C28 109.5(5) . . ?
C25 C26 H26A 109.5 . . ?
C25 C26 H26B 109.5 . . ?
C25 C26 H26C 109.5 . . ?
H26A C26 H26B 109.5 . . ?
H26A C26 H26C 109.5 . . ?
H26B C26 H26C 109.5 . . ?
C25 C27 H27A 109.5 . . ?
C25 C27 H27B 109.5 . . ?
C25 C27 H27C 109.5 . . ?
H27A C27 H27B 109.5 . . ?
H27A C27 H27C 109.5 . . ?
H27B C27 H27C 109.5 . . ?
C25 C28 H28A 109.5 . . ?
C25 C28 H28B 109.5 . . ?
C25 C28 H28C 109.5 . . ?
H28A C28 H28B 109.5 . . ?
H28A C28 H28C 109.5 . . ?
H28B C28 H28C 109.5 . . ?
C3S O1S C2S 114.2(5) . . ?
H1SA C1S H1SB 109.5 . . ?
H1SA C1S H1SC 109.5 . . ?
H1SB C1S H1SC 109.5 . . ?
C2S C1S H1SA 109.5 . . ?
C2S C1S H1SB 109.5 . . ?
C2S C1S H1SC 109.5 . . ?
O1S C2S C1S 109.9(6) . . ?
O1S C2S H2SA 109.7 . . ?
O1S C2S H2SB 109.7 . . ?
C1S C2S H2SA 109.7 . . ?
C1S C2S H2SB 109.7 . . ?
H2SA C2S H2SB 108.2 . . ?
O1S C3S H3SA 109.6 . . ?
O1S C3S H3SB 109.6 . . ?
O1S C3S C4S 110.2(5) . . ?
H3SA C3S H3SB 108.1 . . ?
C4S C3S H3SA 109.6 . . ?
C4S C3S H3SB 109.6 . . ?
C3S C4S H4SA 109.5 . . ?
C3S C4S H4SB 109.5 . . ?
C3S C4S H4SC 109.5 . . ?
H4SA C4S H4SB 109.5 . . ?
H4SA C4S H4SC 109.5 . . ?
H4SB C4S H4SC 109.5 . . ?

loop_
_geom_torsion_atom_site_label_1
_geom_torsion_atom_site_label_2
_geom_torsion_atom_site_label_3
_geom_torsion_atom_site_label_4
_geom_torsion
_geom_torsion_site_symmetry_1
_geom_torsion_site_symmetry_2
_geom_torsion_site_symmetry_3
_geom_torsion_site_symmetry_4
_geom_torsion_publ_flag
Os1 C1 C2 C3 51.1(5) . . . . ?
Os1 C1 C6 C5 -50.4(5) . . . . ?
Os1 C1 C7 C8 -70.4(7) . . . . ?
Os1 C1 C7 C9 165.8(5) . . . . ?
Os1 O2 C14 C15 -1.3(5) . . . . ?
Os1 O2 C14 C23 176.7(4) . . . . ?
Os1 N2 C11 C12 172.3(5) . . . . ?
Os1 C2 C3 C4 54.2(5) . . . . ?
Os1 O3 C15 N1 -58.4(4) . . . . ?
Os1 O3 C15 C14 51.2(5) . . . . ?
Os1 O3 C15 C16 -177.6(4) . . . . ?
Os1 C3 C4 C5 52.8(4) . . . . ?
Os1 C3 C4 C10 -122.9(5) . . . . ?
Os1 C4 C5 C6 55.0(5) . . . . ?
Os1 C5 C6 C1 50.3(4) . . . . ?
O1 C22 C23 C14 -179.9(5) . . . . ?
O1 C22 C23 C24 -2.7(8) . . . . ?
N1 N2 C11 C12 -2.7(6) . . . . ?
N1 C15 C16 C17 -76.5(6) . . . . ?
N1 C15 C16 C21 101.8(6) . . . . ?
C1 C2 C3 Os1 -51.2(5) . . . . ?
C1 C2 C3 C4 2.9(8) . . . . ?
O2 C14 C15 N1 76.6(5) . . . . ?
O2 C14 C15 O3 -34.3(6) . . . . ?
O2 C14 C15 C16 -164.5(4) . . . . ?
O2 C14 C23 C22 172.8(5) . . . . ?
O2 C14 C23 C24 -4.4(8) . . . . ?
N2 N1 C13 C12 -2.6(6) . . . . ?
N2 N1 C15 O3 42.6(6) . . . . ?
N2 N1 C15 C14 -72.0(5) . . . . ?
N2 N1 C15 C16 164.8(5) . . . . ?
N2 C11 C12 C13 1.1(7) . . . . ?
C2 C1 C6 Os1 56.1(4) . . . . ?
C2 C1 C6 C5 5.7(7) . . . . ?
C2 C1 C7 C8 -158.7(5) . . . . ?
C2 C1 C7 C9 77.5(7) . . . . ?
C2 C3 C4 Os1 -53.9(5) . . . . ?
C2 C3 C4 C5 -1.1(7) . . . . ?
C2 C3 C4 C10 -176.9(5) . . . . ?
O3 C15 C16 C17 40.1(7) . . . . ?
O3 C15 C16 C21 -141.6(5) . . . . ?
C3 C4 C5 Os1 -53.2(4) . . . . ?
C3 C4 C5 C6 1.8(8) . . . . ?
C4 C5 C6 Os1 -54.5(5) . . . . ?
C4 C5 C6 C1 -4.2(8) . . . . ?
C6 C1 C2 Os1 -56.1(4) . . . . ?
C6 C1 C2 C3 -5.0(8) . . . . ?
C6 C1 C7 C8 21.1(8) . . . . ?
C6 C1 C7 C9 -102.7(7) . . . . ?
C7 C1 C2 Os1 123.7(5) . . . . ?
C7 C1 C2 C3 174.7(5) . . . . ?
C7 C1 C6 Os1 -123.7(5) . . . . ?
C7 C1 C6 C5 -174.0(5) . . . . ?
C10 C4 C5 Os1 122.6(5) . . . . ?
C10 C4 C5 C6 177.6(5) . . . . ?
C11 C12 C13 N1 0.9(7) . . . . ?
C13 N1 N2 Os1 -173.3(4) . . . . ?
C13 N1 N2 C11 3.3(6) . . . . ?
C13 N1 C15 O3 -153.0(6) . . . . ?
C13 N1 C15 C14 92.3(7) . . . . ?
C13 N1 C15 C16 -30.9(9) . . . . ?
C14 C15 C16 C17 168.3(5) . . . . ?
C14 C15 C16 C21 -13.4(7) . . . . ?
C14 C23 C24 C25 -85.9(6) . . . . ?
C15 N1 N2 Os1 -5.0(5) . . . . ?
C15 N1 N2 C11 171.6(5) . . . . ?
C15 N1 C13 C12 -167.1(6) . . . . ?
C15 C14 C23 C22 -9.5(8) . . . . ?
C15 C14 C23 C24 173.3(5) . . . . ?
C15 C16 C17 C18 179.9(5) . . . . ?
C15 C16 C21 C20 -178.5(5) . . . . ?
C15 C16 C21 C22 2.5(8) . . . . ?
C16 C17 C18 C19 -1.9(9) . . . . ?
C16 C21 C22 O1 -176.4(5) . . . . ?
C16 C21 C22 C23 6.1(8) . . . . ?
C17 C16 C21 C20 -0.1(8) . . . . ?
C17 C16 C21 C22 -179.2(5) . . . . ?
C17 C18 C19 C20 0.6(9) . . . . ?
C18 C19 C20 C21 0.9(9) . . . . ?
C19 C20 C21 C16 -1.2(8) . . . . ?
C19 C20 C21 C22 177.9(5) . . . . ?
C20 C21 C22 O1 4.6(8) . . . . ?
C20 C21 C22 C23 -172.9(5) . . . . ?
C21 C16 C17 C18 1.6(8) . . . . ?
C21 C22 C23 C14 -2.5(8) . . . . ?
C21 C22 C23 C24 174.7(5) . . . . ?
C22 C23 C24 C25 97.0(6) . . . . ?
C23 C14 C15 N1 -101.4(6) . . . . ?
C23 C14 C15 O3 147.6(5) . . . . ?
C23 C14 C15 C16 17.5(7) . . . . ?
C23 C24 C25 C26 60.7(7) . . . . ?
C23 C24 C25 C27 -178.6(5) . . . . ?
C23 C24 C25 C28 -59.0(7) . . . . ?
C2S O1S C3S C4S -166.7(5) . . . . ?
C3S O1S C2S C1S -172.4(5) . . . . ?

_shelx_res_file                  
;
TITL alro148_a.res in P-1
    alro148.res
    created by SHELXL-2018/3 at 14:29:44 on 30-May-2025
REM Old TITL ALRO148 in P1 #1
REM SHELXT solution in P-1: R1 0.108, Rweak 0.017, Alpha 0.055
REM <I/s> 0.000 for 0 systematic absences, Orientation as input
REM Formula found by SHELXT: C32 N2 O4 Os
CELL 0.71073 9.7072 12.7353 14.3871 102.98 102.104 111.815
ZERR 2 0.0006 0.0008 0.0008 0.005 0.005 0.005
LATT 1
SFAC C H N O Os
UNIT 64 84 4 8 2
RIGU 0.002 0.002 C1 C2 C3 > C7 C10

L.S. 20
PLAN  7
SIZE 0.01 0.059 0.063
TEMP -173
CONF
BOND
list 4
MORE -1
BOND $H
fmap 2
acta
OMIT -1 1 0
OMIT 0 -2 1
OMIT 0 -1 1
OMIT 0 0 2
REM <olex2.extras>
REM <HklSrc "%.\\AlRo148.hkl">
REM </olex2.extras>

WGHT    0.028900
FVAR       0.33606
OS1   5    0.299088    0.530495    0.864986    11.00000    0.02229    0.02972 =
         0.01915    0.01154    0.00941    0.01738
O1    4    0.878037    0.573841    0.699763    11.00000    0.02807    0.03388 =
         0.02833    0.01230    0.01631    0.01617
N1    3    0.327671    0.456648    0.667980    11.00000    0.02137    0.01918 =
         0.01850    0.00595    0.00697    0.01152
C1    1    0.314516    0.680274    0.981911    11.00000    0.03272    0.03217 =
         0.01945    0.00740    0.01609    0.02321
O2    4    0.525736    0.629393    0.863760    11.00000    0.01396    0.02624 =
         0.02343    0.00712    0.01048    0.01180
N2    3    0.245742    0.506299    0.710168    11.00000    0.02347    0.03583 =
         0.01269    0.01076    0.01133    0.02459
C2    1    0.164369    0.626222    0.906760    11.00000    0.03235    0.03777 =
         0.02424    0.01293    0.01500    0.03035
AFIX  43
H2    2    0.127680    0.675173    0.878238    11.00000   -1.20000
AFIX   0
O3    4    0.367062    0.400070    0.808423    11.00000    0.02384    0.02861 =
         0.01897    0.01473    0.01290    0.01545
C3    1    0.068268    0.500656    0.873529    11.00000    0.01798    0.04605 =
         0.02332    0.01425    0.01439    0.02261
AFIX  43
H3    2   -0.029234    0.466710    0.821038    11.00000   -1.20000
AFIX   0
C4    1    0.115006    0.425515    0.917058    11.00000    0.02165    0.03694 =
         0.02384    0.01337    0.01711    0.01802
C5    1    0.265461    0.481271    0.995275    11.00000    0.03033    0.04550 =
         0.01767    0.01810    0.01993    0.02794
AFIX  43
H5    2    0.301350    0.432514    1.024654    11.00000   -1.20000
AFIX   0
C6    1    0.358261    0.602948    1.028440    11.00000    0.02297    0.04160 =
         0.00889    0.00644    0.00835    0.02342
AFIX  43
H6    2    0.453203    0.636889    1.083140    11.00000   -1.20000
AFIX   0
C7    1    0.419304    0.813069    1.008732    11.00000    0.03337    0.03421 =
         0.04573    0.00399    0.02132    0.01754
AFIX  13
H7    2    0.408809    0.832012    0.944554    11.00000   -1.20000
AFIX   0
C8    1    0.594663    0.849836    1.059213    11.00000    0.04250    0.04526 =
         0.04358   -0.01199    0.01425    0.00174
AFIX 137
H8A   2    0.611213    0.843763    1.127003    11.00000   -1.50000
H8B   2    0.656937    0.932702    1.063910    11.00000   -1.50000
H8C   2    0.627216    0.796394    1.018790    11.00000   -1.50000
AFIX   0
C9    1    0.366333    0.888957    1.075845    11.00000    0.06983    0.05053 =
         0.08129   -0.00525    0.04209    0.02674
AFIX 137
H9A   2    0.255921    0.867772    1.042969    11.00000   -1.50000
H9B   2    0.430393    0.973958    1.087611    11.00000   -1.50000
H9C   2    0.378373    0.874296    1.140425    11.00000   -1.50000
AFIX   0
C10   1    0.019921    0.292415    0.880043    11.00000    0.05042    0.03892 =
         0.04916    0.01534    0.03145    0.01687
AFIX 137
H10A  2   -0.034092    0.269191    0.927753    11.00000   -1.50000
H10B  2    0.089168    0.253313    0.874255    11.00000   -1.50000
H10C  2   -0.057654    0.267478    0.813855    11.00000   -1.50000
AFIX   0
C11   1    0.163475    0.529575    0.638711    11.00000    0.02597    0.03012 =
         0.02352    0.01761    0.00794    0.01931
AFIX  43
H11   2    0.091359    0.562124    0.646573    11.00000   -1.20000
AFIX   0
C12   1    0.198142    0.499425    0.550738    11.00000    0.02559    0.03102 =
         0.01810    0.01104    0.00472    0.01664
AFIX  43
H12   2    0.156893    0.508248    0.488521    11.00000   -1.20000
AFIX   0
C13   1    0.304878    0.453999    0.572316    11.00000    0.02304    0.02417 =
         0.01763    0.00421    0.00832    0.01390
AFIX  43
H13   2    0.353103    0.426114    0.527803    11.00000   -1.20000
AFIX   0
C14   1    0.571085    0.570586    0.800885    11.00000    0.02674    0.02259 =
         0.01058    0.00730    0.00374    0.01461
C15   1    0.446119    0.441865    0.745287    11.00000    0.02446    0.02706 =
         0.02076    0.01234    0.00713    0.01988
C16   1    0.501617    0.356656    0.691417    11.00000    0.01474    0.01939 =
         0.02213    0.00731    0.00468    0.00793
C17   1    0.408904    0.235232    0.654225    11.00000    0.02967    0.02946 =
         0.02872    0.01222    0.01272    0.02151
AFIX  43
H17   2    0.308398    0.203445    0.662142    11.00000   -1.20000
AFIX   0
C18   1    0.461834    0.158333    0.604817    11.00000    0.03439    0.02104 =
         0.04162    0.01148    0.01357    0.01459
AFIX  43
H18   2    0.398943    0.074031    0.580811    11.00000   -1.20000
AFIX   0
C19   1    0.605685    0.205080    0.590948    11.00000    0.02828    0.02814 =
         0.03694    0.00728    0.01623    0.01921
AFIX  43
H19   2    0.641938    0.153156    0.556760    11.00000   -1.20000
AFIX   0
C20   1    0.695775    0.325904    0.626369    11.00000    0.03456    0.02855 =
         0.03006    0.01130    0.02003    0.01906
AFIX  43
H20   2    0.794169    0.357465    0.615603    11.00000   -1.20000
AFIX   0
C21   1    0.646606    0.404895    0.678424    11.00000    0.02675    0.02801 =
         0.01371    0.00624    0.00434    0.01772
C22   1    0.753200    0.537033    0.718932    11.00000    0.02187    0.02412 =
         0.01497    0.00941    0.00742    0.01326
C23   1    0.709314    0.615429    0.781974    11.00000    0.01586    0.02500 =
         0.01616    0.00644    0.00383    0.01191
C24   1    0.819808    0.747506    0.831759    11.00000    0.02854    0.03784 =
         0.02839    0.01286    0.01318    0.02321
AFIX  23
H24A  2    0.927989    0.757269    0.839060    11.00000   -1.20000
H24B  2    0.814094    0.773241    0.900522    11.00000   -1.20000
AFIX   0
C25   1    0.791939    0.833252    0.778279    11.00000    0.03586    0.02538 =
         0.02859    0.00800    0.01361    0.01748
C26   1    0.629884    0.828875    0.768273    11.00000    0.05473    0.04759 =
         0.05997    0.03175    0.02280    0.03504
AFIX 137
H26A  2    0.549074    0.746846    0.730198    11.00000   -1.50000
H26B  2    0.615481    0.883156    0.732684    11.00000   -1.50000
H26C  2    0.621159    0.853815    0.835520    11.00000   -1.50000
AFIX   0
C27   1    0.916526    0.959924    0.838553    11.00000    0.05319    0.02577 =
         0.05357    0.01313    0.01823    0.01101
AFIX 137
H27A  2    0.907817    0.983238    0.905995    11.00000   -1.50000
H27B  2    0.901670    1.015118    0.804215    11.00000   -1.50000
H27C  2    1.020618    0.963293    0.844408    11.00000   -1.50000
AFIX   0
C28   1    0.803410    0.797332    0.671271    11.00000    0.09047    0.04999 =
         0.04917    0.02965    0.04211    0.04890
AFIX 137
H28A  2    0.907727    0.801748    0.675969    11.00000   -1.50000
H28B  2    0.786304    0.852268    0.637382    11.00000   -1.50000
H28C  2    0.723478    0.715186    0.632561    11.00000   -1.50000
AFIX   0

O1S   4    0.153092   -0.122070    0.536139    11.00000    0.03303    0.02683 =
         0.04521    0.01104    0.01137    0.01327
C1S   1    0.042512   -0.095970    0.383464    11.00000    0.04621    0.04404 =
         0.04964    0.02637    0.02558    0.02363
AFIX 137
H1SA  2   -0.046907   -0.134352    0.320988    11.00000   -1.50000
H1SB  2    0.140207   -0.075777    0.367107    11.00000   -1.50000
H1SC  2    0.042977   -0.022616    0.423675    11.00000   -1.50000
AFIX   0
C2S   1    0.029230   -0.179799    0.442156    11.00000    0.03423    0.03919 =
         0.04342    0.00714    0.01897    0.01889
AFIX  23
H2SA  2   -0.073134   -0.205420    0.454170    11.00000   -1.20000
H2SB  2    0.034639   -0.252087    0.403276    11.00000   -1.20000
AFIX   0
C3S   1    0.162567   -0.199462    0.592312    11.00000    0.04239    0.02496 =
         0.04105    0.01405    0.02068    0.01618
AFIX  23
H3SA  2    0.203104   -0.253600    0.560052    11.00000   -1.20000
H3SB  2    0.056628   -0.249421    0.592701    11.00000   -1.20000
AFIX   0
C4S   1    0.268363   -0.127814    0.697804    11.00000    0.04968    0.04730 =
         0.05115    0.00302   -0.00308    0.01467
AFIX 137
H4SA  2    0.372691   -0.077472    0.697198    11.00000   -1.50000
H4SB  2    0.276341   -0.182060    0.735118    11.00000   -1.50000
H4SC  2    0.225664   -0.076768    0.730505    11.00000   -1.50000
AFIX   0
HKLF 4


REM  alro148_a.res in P-1
REM wR2 = 0.0706, GooF = S = 0.873, Restrained GooF = 0.870 for all data
REM R1 = 0.0384 for 3693 Fo > 4sig(Fo) and 0.0881 for all 5807 data
REM 360 parameters refined using 54 restraints

END

WGHT      0.0289      0.0000

REM Highest difference peak  1.809,  deepest hole -2.155,  1-sigma level  0.223
Q1    1   0.4364  0.5250  0.8572  11.00000  0.05    1.33
Q2    1   0.2811  0.5961  0.9452  11.00000  0.05    1.24
Q3    1   0.3206  0.4634  0.7801  11.00000  0.05    1.23
Q4    1   0.3142  0.6391  0.9126  11.00000  0.05    1.18
Q5    1   0.2937  0.5391  0.7710  11.00000  0.05    1.07
Q6    1   0.1688  0.5553  0.8322  11.00000  0.05    1.07
Q7    1   0.3604  0.4391  0.8330  11.00000  0.05    1.05
;
_shelx_res_checksum              67939
####################################################################### 
# 
# This file contains crystal structure data downloaded from the 
# Cambridge Structural Database (CSD) hosted by the Cambridge 
# Crystallographic Data Centre (CCDC).
# 
# Full information about CCDC data access policies and citation 
# guidelines are available at http://www.ccdc.cam.ac.uk/access/V1 
# 
# Audit and citation data items may have been added by the CCDC. 
# Please retain this information to preserve the provenance of 
# this file and to allow appropriate attribution of the data. 
# 
#######################################################################

data_1e_alro145i
_database_code_depnum_ccdc_archive 'CCDC 2469756'
loop_
_audit_author_name
_audit_author_address
'Tim Gruene'
;Core Facility Crystal Structure Analysis, University of Vienna
Austria
;
_audit_update_record             
;
2025-07-03 deposited with the CCDC.	2025-12-22 downloaded from the CCDC.
;
_audit_creation_date             2025-05-27
_audit_creation_method           
;
Olex2 1.5-alpha
(compiled 2025.05.22 svn.r631f81ec for OlexSys, GUI svn.r7248)
;
_chemical_name_common            ?
_chemical_name_systematic        ?
_chemical_formula_moiety         'C28 H32 N2 O3 Ru, C4 H10 O'
_chemical_formula_sum            'C32 H42 N2 O4 Ru'
_chemical_formula_weight         619.74
_chemical_melting_point          ?
loop_
_atom_type_symbol
_atom_type_description
_atom_type_scat_dispersion_real
_atom_type_scat_dispersion_imag
_atom_type_scat_source
C C 0.0033 0.0016 'International Tables Vol C Tables 4.2.6.8 and 6.1.1.4'
H H 0.0000 0.0000 'International Tables Vol C Tables 4.2.6.8 and 6.1.1.4'
N N 0.0061 0.0033 'International Tables Vol C Tables 4.2.6.8 and 6.1.1.4'
O O 0.0106 0.0060 'International Tables Vol C Tables 4.2.6.8 and 6.1.1.4'
Ru Ru -1.2594 0.8363 'International Tables Vol C Tables 4.2.6.8 and 6.1.1.4'

_shelx_space_group_comment       
;
The symmetry employed for this shelxl refinement is uniquely defined
by the following loop, which should always be used as a source of
symmetry information in preference to the above space-group names.
They are only intended as comments.
;
_space_group_crystal_system      triclinic
_space_group_IT_number           2
_space_group_name_H-M_alt        'P -1'
_space_group_name_Hall           '-P 1'
loop_
_space_group_symop_operation_xyz
'x, y, z'
'-x, -y, -z'

_cell_length_a                   9.6961(5)
_cell_length_b                   12.7169(8)
_cell_length_c                   14.3705(9)
_cell_angle_alpha                103.068(5)
_cell_angle_beta                 102.083(5)
_cell_angle_gamma                111.797(4)
_cell_volume                     1516.05(17)
_cell_formula_units_Z            2
_cell_measurement_reflns_used    40061
_cell_measurement_temperature    100(2)
_cell_measurement_theta_max      28.12
_cell_measurement_theta_min      2.66
_shelx_estimated_absorpt_T_max   0.989
_shelx_estimated_absorpt_T_min   0.897
_exptl_absorpt_coefficient_mu    0.555
_exptl_absorpt_correction_T_max  0.9840
_exptl_absorpt_correction_T_min  0.5575
_exptl_absorpt_correction_type   multi-scan
_exptl_absorpt_process_details   
;
STOE LANA, absorption correction by scaling of reflection intensities.
J. Koziskova, F. Hahn, J. Richter, J. Kozisek, "Comparison of different
absorption corrections on the model structure of tetrakis(\m~2~-acetato)-
diaqua-di-copper(II)", Acta Chimica Slovaca, vol. 9, no. 2, 2016, pp. 136 - 140.
Afterwards a spherical absorption correction was performed within STOE LANA.
;
_exptl_crystal_colour            colorless
_exptl_crystal_density_diffrn    1.358
_exptl_crystal_density_meas      ?
_exptl_crystal_density_method    'not measured'
_exptl_crystal_description       needle
_exptl_crystal_F_000             648
_exptl_crystal_size_max          0.2
_exptl_crystal_size_mid          0.093
_exptl_crystal_size_min          0.02
_exptl_crystal_size_rad          0.039
_exptl_transmission_factor_max   ?
_exptl_transmission_factor_min   ?
_diffrn_reflns_av_R_equivalents  0.0694
_diffrn_reflns_av_unetI/netI     0.1394
_diffrn_reflns_Laue_measured_fraction_full 0.997
_diffrn_reflns_Laue_measured_fraction_max 0.939
_diffrn_reflns_limit_h_max       12
_diffrn_reflns_limit_h_min       -10
_diffrn_reflns_limit_k_max       16
_diffrn_reflns_limit_k_min       -16
_diffrn_reflns_limit_l_max       18
_diffrn_reflns_limit_l_min       -19
_diffrn_reflns_number            35415
_diffrn_reflns_point_group_measured_fraction_full 0.997
_diffrn_reflns_point_group_measured_fraction_max 0.939
_diffrn_reflns_theta_full        25.242
_diffrn_reflns_theta_max         28.611
_diffrn_reflns_theta_min         2.844
_diffrn_ambient_temperature      100.15
_diffrn_detector_area_resol_mean 13.33
_diffrn_measured_fraction_theta_full 0.997
_diffrn_measured_fraction_theta_max 0.939
_diffrn_measurement_details      ' 3129 frames, detector distance = 40 mm'
_diffrn_measurement_device       'Eulerian 4-circle diffractometer'
_diffrn_measurement_device_type  'STOE STADIVARI'
_diffrn_measurement_method       'rotation method, \w scans'
_diffrn_measurement_specimen_support 'MiTeGen micromount'
_diffrn_radiation_type           MoK\a
_diffrn_radiation_wavelength     0.71073
_diffrn_source                   ?
_reflns_Friedel_coverage         0.000
_reflns_Friedel_fraction_full    .
_reflns_Friedel_fraction_max     .
_reflns_number_gt                4613
_reflns_number_total             7285
_reflns_special_details          
;
 Reflections were merged by SHELXL according to the crystal
 class for the calculation of statistics and refinement.
 
 _reflns_Friedel_fraction is defined as the number of unique
 Friedel pairs measured divided by the number that would be
 possible theoretically, ignoring centric projections and
 systematic absences.
;
_reflns_threshold_expression     'I > 2\s(I)'
_computing_cell_refinement       
;
X-Area Recipe 2.0.2 (STOE, 2024)
;
_computing_data_collection       
;
X-Area Pilatus3_SV 1.31.194.0 (STOE, 2023)
;
_computing_data_reduction        
'  X-Area Integrate 2.5.18.0 (STOE, 2024)  X-Area LANA 2.8.4 (STOE, 2024)'
_computing_molecular_graphics    'Olex2 1.5-alpha (Dolomanov et al., 2009)'
_computing_publication_material  'Olex2 1.5-alpha (Dolomanov et al., 2009)'
_computing_structure_refinement  'SHELXL 2018/3 (Sheldrick, 2015)'
_computing_structure_solution    'XS  (Sheldrick, 2008)'
_refine_diff_density_max         1.186
_refine_diff_density_min         -2.331
_refine_diff_density_rms         0.141
_refine_ls_extinction_coef       .
_refine_ls_extinction_method     none
_refine_ls_goodness_of_fit_ref   0.951
_refine_ls_hydrogen_treatment    constr
_refine_ls_matrix_type           full
_refine_ls_number_parameters     360
_refine_ls_number_reflns         7285
_refine_ls_number_restraints     154
_refine_ls_R_factor_all          0.0831
_refine_ls_R_factor_gt           0.0423
_refine_ls_restrained_S_all      0.962
_refine_ls_shift/su_max          0.002
_refine_ls_shift/su_mean         0.000
_refine_ls_structure_factor_coef Fsqd
_refine_ls_weighting_details     
'w=1/[\s^2^(Fo^2^)+(0.0338P)^2^] where P=(Fo^2^+2Fc^2^)/3'
_refine_ls_weighting_scheme      calc
_refine_ls_wR_factor_gt          0.0762
_refine_ls_wR_factor_ref         0.0823
_refine_special_details          
;
1. Fixed Uiso
 At 1.2 times of:
  All C(H) groups, All C(H,H) groups
 At 1.5 times of:
  All C(H,H,H) groups
2. Uiso/Uaniso restraints and constraints
Ru1 \\sim C1 \\sim C2 \\sim C3 \\sim C4 \\sim C5 \\sim C6 \\sim C7 \\sim C8
\\sim C9 \\sim C10: within 2A with sigma of 0.004 and sigma for terminal atoms
of 0.008 within 2A
3. Rigid body (RIGU) restrains
 Ru1, C1, C2, C3, C4, C5, C6, C7, C8, C9, C10
 with sigma for 1-2 distances of 0.0004 and sigma for 1-3 distances of 0.0004
4.a Ternary CH refined with riding coordinates:
 C2(H2), C3(H3), C5(H5), C6(H6), C7(H7)
4.b Secondary CH2 refined with riding coordinates:
 C24(H24A,H24B), C2S(H2SA,H2SB), C3S(H3SA,H3SB)
4.c Aromatic/amide H refined with riding coordinates:
 C11(H11), C12(H12), C13(H13), C17(H17), C18(H18), C19(H19), C20(H20)
4.d Idealised Me refined as rotating group:
 C8(H8A,H8B,H8C), C9(H9A,H9B,H9C), C10(H10A,H10B,H10C), C26(H26A,H26B,H26C),
 C27(H27A,H27B,H27C), C28(H28A,H28B,H28C), C1S(H1SA,H1SB,H1SC), C4S(H4SA,H4SB,
 H4SC)
;
_atom_sites_solution_hydrogens   geom
_atom_sites_solution_primary     direct
_atom_sites_solution_secondary   ?
loop_
_atom_site_label
_atom_site_type_symbol
_atom_site_fract_x
_atom_site_fract_y
_atom_site_fract_z
_atom_site_U_iso_or_equiv
_atom_site_adp_type
_atom_site_occupancy
_atom_site_site_symmetry_order
_atom_site_calc_flag
_atom_site_refinement_flags_posn
_atom_site_refinement_flags_adp
_atom_site_refinement_flags_occupancy
_atom_site_disorder_assembly
_atom_site_disorder_group
Ru1 Ru 0.30083(3) 0.53035(2) 0.86472(2) 0.01217(8) Uani 1 1 d . . . . .
O1 O 0.8818(2) 0.57440(17) 0.70282(14) 0.0163(5) Uani 1 1 d . . . . .
O2 O 0.5279(2) 0.63037(16) 0.86470(14) 0.0150(5) Uani 1 1 d . . . . .
O3 O 0.3681(2) 0.39979(16) 0.80985(14) 0.0127(4) Uani 1 1 d . . . . .
N1 N 0.3300(2) 0.4569(2) 0.66919(17) 0.0103(5) Uani 1 1 d . . . . .
N2 N 0.2461(3) 0.5066(2) 0.71057(17) 0.0119(5) Uani 1 1 d . . . . .
C1 C 0.3128(3) 0.6799(3) 0.9815(2) 0.0181(5) Uani 1 1 d . U . . .
C2 C 0.1652(3) 0.6255(3) 0.9055(2) 0.0170(5) Uani 1 1 d . U . . .
H2 H 0.139211 0.672123 0.862947 0.020 Uiso 1 1 calc R U . . .
C3 C 0.0684(3) 0.4997(3) 0.8742(2) 0.0182(5) Uani 1 1 d . U . . .
H3 H -0.022729 0.461237 0.810299 0.022 Uiso 1 1 calc R U . . .
C4 C 0.1185(3) 0.4253(3) 0.9173(2) 0.0196(5) Uani 1 1 d . U . . .
C5 C 0.2664(3) 0.4813(3) 0.9948(2) 0.0206(6) Uani 1 1 d . U . . .
H5 H 0.313751 0.429591 1.016668 0.025 Uiso 1 1 calc R U . . .
C6 C 0.3589(3) 0.6046(3) 1.0271(2) 0.0194(5) Uani 1 1 d . U . . .
H6 H 0.470735 0.637332 1.070306 0.023 Uiso 1 1 calc R U . . .
C7 C 0.4176(4) 0.8123(3) 1.0084(3) 0.0302(6) Uani 1 1 d . U . . .
H7 H 0.407845 0.831578 0.944349 0.036 Uiso 1 1 calc R U . . .
C8 C 0.3600(4) 0.8855(3) 1.0749(3) 0.0571(12) Uani 1 1 d . U . . .
H8A H 0.428451 0.971289 1.092864 0.086 Uiso 1 1 calc R U . . .
H8B H 0.361801 0.864411 1.136504 0.086 Uiso 1 1 calc R U . . .
H8C H 0.252383 0.868165 1.038290 0.086 Uiso 1 1 calc R U . . .
C9 C 0.5923(4) 0.8496(3) 1.0602(3) 0.0443(9) Uani 1 1 d . U . . .
H9A H 0.653875 0.934318 1.069185 0.066 Uiso 1 1 calc R U . . .
H9B H 0.627814 0.799820 1.018186 0.066 Uiso 1 1 calc R U . . .
H9C H 0.606613 0.838563 1.126287 0.066 Uiso 1 1 calc R U . . .
C10 C 0.0254(4) 0.2910(3) 0.8796(3) 0.0359(8) Uani 1 1 d . U . . .
H10A H -0.021971 0.266123 0.929604 0.054 Uiso 1 1 calc R U . . .
H10B H 0.094923 0.253188 0.868871 0.054 Uiso 1 1 calc R U . . .
H10C H -0.057601 0.266064 0.815702 0.054 Uiso 1 1 calc R U . . .
C11 C 0.1646(3) 0.5292(2) 0.6373(2) 0.0124(7) Uani 1 1 d . . . . .
H11 H 0.092419 0.562039 0.644208 0.015 Uiso 1 1 calc R U . . .
C12 C 0.2002(3) 0.4979(2) 0.5490(2) 0.0140(7) Uani 1 1 d . . . . .
H12 H 0.159479 0.505747 0.486171 0.017 Uiso 1 1 calc R U . . .
C13 C 0.3074(3) 0.4529(2) 0.5728(2) 0.0128(7) Uani 1 1 d . . . . .
H13 H 0.356218 0.424303 0.528936 0.015 Uiso 1 1 calc R U . . .
C14 C 0.5709(3) 0.5691(2) 0.8015(2) 0.0111(6) Uani 1 1 d . . . . .
C15 C 0.4452(3) 0.4405(2) 0.7468(2) 0.0117(7) Uani 1 1 d . . . . .
C16 C 0.5025(3) 0.3573(3) 0.6925(2) 0.0115(6) Uani 1 1 d . . . . .
C17 C 0.4096(3) 0.2341(3) 0.6553(2) 0.0174(7) Uani 1 1 d . . . . .
H17 H 0.310100 0.202104 0.664753 0.021 Uiso 1 1 calc R U . . .
C18 C 0.4603(3) 0.1577(3) 0.6047(2) 0.0224(8) Uani 1 1 d . . . . .
H18 H 0.395968 0.073422 0.579341 0.027 Uiso 1 1 calc R U . . .
C19 C 0.6061(4) 0.2043(3) 0.5908(2) 0.0219(8) Uani 1 1 d . . . . .
H19 H 0.641334 0.152284 0.555382 0.026 Uiso 1 1 calc R U . . .
C20 C 0.6994(3) 0.3276(3) 0.6294(2) 0.0171(7) Uani 1 1 d . . . . .
H20 H 0.799735 0.359221 0.621057 0.021 Uiso 1 1 calc R U . . .
C21 C 0.6495(3) 0.4059(2) 0.6799(2) 0.0110(6) Uani 1 1 d . . . . .
C22 C 0.7553(3) 0.5381(3) 0.7215(2) 0.0131(7) Uani 1 1 d . . . . .
C23 C 0.7116(3) 0.6165(2) 0.7843(2) 0.0113(6) Uani 1 1 d . . . . .
C24 C 0.8220(3) 0.7474(3) 0.8340(2) 0.0176(7) Uani 1 1 d . . . . .
H24A H 0.930367 0.757033 0.841797 0.021 Uiso 1 1 calc R U . . .
H24B H 0.815619 0.773986 0.902554 0.021 Uiso 1 1 calc R U . . .
C25 C 0.7933(3) 0.8319(3) 0.7783(2) 0.0200(7) Uani 1 1 d . . . . .
C26 C 0.6316(3) 0.8279(3) 0.7679(3) 0.0322(9) Uani 1 1 d . . . . .
H26A H 0.620759 0.886848 0.737003 0.048 Uiso 1 1 calc R U . . .
H26B H 0.619586 0.846923 0.834867 0.048 Uiso 1 1 calc R U . . .
H26C H 0.550520 0.747281 0.725249 0.048 Uiso 1 1 calc R U . . .
C27 C 0.9174(4) 0.9598(3) 0.8387(3) 0.0403(10) Uani 1 1 d . . . . .
H27A H 0.898142 1.015161 0.806035 0.060 Uiso 1 1 calc R U . . .
H27B H 1.021670 0.965016 0.841625 0.060 Uiso 1 1 calc R U . . .
H27C H 0.912131 0.981625 0.907348 0.060 Uiso 1 1 calc R U . . .
C28 C 0.8056(4) 0.7968(3) 0.6733(3) 0.0394(10) Uani 1 1 d . . . . .
H28A H 0.787911 0.851396 0.639127 0.059 Uiso 1 1 calc R U . . .
H28B H 0.726349 0.714216 0.634457 0.059 Uiso 1 1 calc R U . . .
H28C H 0.910475 0.801953 0.678426 0.059 Uiso 1 1 calc R U . . .
O1S O 0.1543(2) -0.12161(17) 0.53536(16) 0.0245(5) Uani 1 1 d . . . . .
C1S C 0.2708(4) -0.1267(3) 0.6966(3) 0.0464(10) Uani 1 1 d . . . . .
H1SA H 0.283490 -0.180076 0.733802 0.070 Uiso 1 1 calc R U . . .
H1SB H 0.226905 -0.077306 0.730479 0.070 Uiso 1 1 calc R U . . .
H1SC H 0.373310 -0.074466 0.694514 0.070 Uiso 1 1 calc R U . . .
C2S C 0.1616(4) -0.2008(3) 0.5906(2) 0.0273(8) Uani 1 1 d . . . . .
H2SA H 0.200471 -0.256028 0.557805 0.033 Uiso 1 1 calc R U . . .
H2SB H 0.055560 -0.249433 0.591843 0.033 Uiso 1 1 calc R U . . .
C3S C 0.0294(4) -0.1793(3) 0.4428(2) 0.0253(8) Uani 1 1 d . . . . .
H3SA H -0.072224 -0.204690 0.455933 0.030 Uiso 1 1 calc R U . . .
H3SB H 0.033992 -0.251876 0.403254 0.030 Uiso 1 1 calc R U . . .
C4S C 0.0418(4) -0.0948(3) 0.3844(3) 0.0322(9) Uani 1 1 d . . . . .
H4SA H -0.044305 -0.134965 0.320013 0.048 Uiso 1 1 calc R U . . .
H4SB H 0.142472 -0.070129 0.371461 0.048 Uiso 1 1 calc R U . . .
H4SC H 0.035427 -0.023777 0.423379 0.048 Uiso 1 1 calc R U . . .

loop_
_atom_site_aniso_label
_atom_site_aniso_U_11
_atom_site_aniso_U_22
_atom_site_aniso_U_33
_atom_site_aniso_U_23
_atom_site_aniso_U_13
_atom_site_aniso_U_12
Ru1 0.01165(14) 0.02070(15) 0.00903(13) 0.00628(11) 0.00535(10) 0.01032(11)
O1 0.0089(11) 0.0238(12) 0.0199(12) 0.0073(10) 0.0090(10) 0.0086(10)
O2 0.0108(11) 0.0211(12) 0.0121(11) 0.0019(10) 0.0026(9) 0.0089(10)
O3 0.0117(11) 0.0197(12) 0.0158(11) 0.0107(10) 0.0085(9) 0.0115(10)
N1 0.0091(13) 0.0167(14) 0.0095(13) 0.0062(11) 0.0054(11) 0.0080(11)
N2 0.0102(13) 0.0205(15) 0.0083(13) 0.0066(11) 0.0049(11) 0.0083(12)
C1 0.0175(10) 0.0291(9) 0.0123(11) 0.0043(8) 0.0093(8) 0.0142(8)
C2 0.0172(11) 0.0290(10) 0.0129(12) 0.0073(9) 0.0097(8) 0.0159(8)
C3 0.0186(11) 0.0303(10) 0.0104(12) 0.0061(9) 0.0095(8) 0.0133(8)
C4 0.0224(11) 0.0295(9) 0.0160(12) 0.0104(9) 0.0150(9) 0.0145(8)
C5 0.0257(12) 0.0354(10) 0.0149(12) 0.0106(9) 0.0141(9) 0.0227(9)
C6 0.0199(12) 0.0367(10) 0.0096(12) 0.0056(9) 0.0091(8) 0.0197(9)
C7 0.0253(11) 0.0283(10) 0.0333(16) 0.0009(11) 0.0155(11) 0.0103(9)
C8 0.044(2) 0.0337(17) 0.079(3) -0.0112(18) 0.038(2) 0.0095(17)
C9 0.0247(12) 0.048(2) 0.035(2) -0.0127(18) 0.0088(13) 0.0059(12)
C10 0.0466(18) 0.0295(10) 0.0325(19) 0.0114(12) 0.0247(15) 0.0104(11)
C11 0.0091(16) 0.0189(17) 0.0146(17) 0.0092(14) 0.0029(13) 0.0099(14)
C12 0.0107(16) 0.0235(18) 0.0101(16) 0.0103(14) 0.0027(13) 0.0075(14)
C13 0.0123(17) 0.0166(17) 0.0076(16) 0.0036(14) 0.0055(13) 0.0033(14)
C14 0.0115(17) 0.0176(17) 0.0070(15) 0.0048(14) 0.0022(13) 0.0094(14)
C15 0.0081(16) 0.0185(18) 0.0123(16) 0.0082(14) 0.0035(13) 0.0079(14)
C16 0.0141(17) 0.0165(17) 0.0098(16) 0.0070(14) 0.0062(13) 0.0101(14)
C17 0.0142(17) 0.0203(19) 0.0200(18) 0.0069(15) 0.0078(14) 0.0086(15)
C18 0.0225(19) 0.0161(18) 0.028(2) 0.0056(15) 0.0093(16) 0.0081(15)
C19 0.0220(19) 0.021(2) 0.0257(19) 0.0043(16) 0.0112(16) 0.0132(16)
C20 0.0160(17) 0.0244(19) 0.0194(18) 0.0101(15) 0.0110(15) 0.0132(16)
C21 0.0097(16) 0.0158(17) 0.0112(16) 0.0074(14) 0.0033(13) 0.0078(14)
C22 0.0089(16) 0.0230(18) 0.0104(16) 0.0084(14) 0.0011(13) 0.0095(14)
C23 0.0079(16) 0.0163(17) 0.0081(16) 0.0027(13) 0.0017(13) 0.0052(14)
C24 0.0123(17) 0.0225(19) 0.0184(18) 0.0043(15) 0.0081(14) 0.0078(15)
C25 0.0229(19) 0.0184(18) 0.0212(19) 0.0063(15) 0.0124(15) 0.0089(16)
C26 0.032(2) 0.028(2) 0.047(2) 0.0210(19) 0.0157(19) 0.0186(18)
C27 0.037(2) 0.024(2) 0.049(3) 0.0061(19) 0.015(2) 0.0046(19)
C28 0.071(3) 0.034(2) 0.035(2) 0.0218(19) 0.034(2) 0.031(2)
O1S 0.0181(12) 0.0175(12) 0.0331(14) 0.0060(11) 0.0054(11) 0.0059(10)
C1S 0.038(2) 0.045(3) 0.039(3) 0.005(2) -0.002(2) 0.014(2)
C2S 0.026(2) 0.027(2) 0.031(2) 0.0068(17) 0.0141(17) 0.0121(17)
C3S 0.0203(19) 0.026(2) 0.032(2) 0.0075(17) 0.0112(17) 0.0119(16)
C4S 0.032(2) 0.036(2) 0.039(2) 0.0190(19) 0.0207(19) 0.0170(19)

_geom_special_details            
;
 All esds (except the esd in the dihedral angle between two l.s. planes)
 are estimated using the full covariance matrix.  The cell esds are taken
 into account individually in the estimation of esds in distances, angles
 and torsion angles; correlations between esds in cell parameters are only
 used when they are defined by crystal symmetry.  An approximate (isotropic)
 treatment of cell esds is used for estimating esds involving l.s. planes.
;
loop_
_geom_bond_atom_site_label_1
_geom_bond_atom_site_label_2
_geom_bond_distance
_geom_bond_site_symmetry_2
_geom_bond_publ_flag
Ru1 O2 2.0944(18) . ?
Ru1 O3 2.0568(17) . ?
Ru1 N2 2.090(2) . ?
Ru1 C1 2.182(3) . ?
Ru1 C2 2.172(3) . ?
Ru1 C3 2.179(3) . ?
Ru1 C4 2.178(3) . ?
Ru1 C5 2.152(3) . ?
Ru1 C6 2.171(3) . ?
O1 C22 1.249(3) . ?
O2 C14 1.298(3) . ?
O3 C15 1.363(3) . ?
N1 N2 1.352(3) . ?
N1 C13 1.343(3) . ?
N1 C15 1.514(3) . ?
N2 C11 1.331(3) . ?
C1 C2 1.410(4) . ?
C1 C6 1.423(4) . ?
C1 C7 1.513(4) . ?
C2 H2 1.0000 . ?
C2 C3 1.423(4) . ?
C3 H3 1.0000 . ?
C3 C4 1.412(4) . ?
C4 C5 1.421(4) . ?
C4 C10 1.502(4) . ?
C5 H5 1.0000 . ?
C5 C6 1.389(4) . ?
C6 H6 1.0000 . ?
C7 H7 1.0000 . ?
C7 C8 1.517(4) . ?
C7 C9 1.537(4) . ?
C8 H8A 0.9800 . ?
C8 H8B 0.9800 . ?
C8 H8C 0.9800 . ?
C9 H9A 0.9800 . ?
C9 H9B 0.9800 . ?
C9 H9C 0.9800 . ?
C10 H10A 0.9800 . ?
C10 H10B 0.9800 . ?
C10 H10C 0.9800 . ?
C11 H11 0.9500 . ?
C11 C12 1.394(3) . ?
C12 H12 0.9500 . ?
C12 C13 1.380(3) . ?
C13 H13 0.9500 . ?
C14 C15 1.522(4) . ?
C14 C23 1.372(4) . ?
C15 C16 1.510(4) . ?
C16 C17 1.386(4) . ?
C16 C21 1.397(4) . ?
C17 H17 0.9500 . ?
C17 C18 1.379(4) . ?
C18 H18 0.9500 . ?
C18 C19 1.392(4) . ?
C19 H19 0.9500 . ?
C19 C20 1.389(4) . ?
C20 H20 0.9500 . ?
C20 C21 1.388(4) . ?
C21 C22 1.499(4) . ?
C22 C23 1.433(4) . ?
C23 C24 1.499(4) . ?
C24 H24A 0.9900 . ?
C24 H24B 0.9900 . ?
C24 C25 1.546(4) . ?
C25 C26 1.524(4) . ?
C25 C27 1.522(4) . ?
C25 C28 1.516(4) . ?
C26 H26A 0.9800 . ?
C26 H26B 0.9800 . ?
C26 H26C 0.9800 . ?
C27 H27A 0.9800 . ?
C27 H27B 0.9800 . ?
C27 H27C 0.9800 . ?
C28 H28A 0.9800 . ?
C28 H28B 0.9800 . ?
C28 H28C 0.9800 . ?
O1S C2S 1.428(3) . ?
O1S C3S 1.413(3) . ?
C1S H1SA 0.9800 . ?
C1S H1SB 0.9800 . ?
C1S H1SC 0.9800 . ?
C1S C2S 1.505(4) . ?
C2S H2SA 0.9900 . ?
C2S H2SB 0.9900 . ?
C3S H3SA 0.9900 . ?
C3S H3SB 0.9900 . ?
C3S C4S 1.493(4) . ?
C4S H4SA 0.9800 . ?
C4S H4SB 0.9800 . ?
C4S H4SC 0.9800 . ?

loop_
_geom_angle_atom_site_label_1
_geom_angle_atom_site_label_2
_geom_angle_atom_site_label_3
_geom_angle
_geom_angle_site_symmetry_1
_geom_angle_site_symmetry_3
_geom_angle_publ_flag
O2 Ru1 C1 92.42(9) . . ?
O2 Ru1 C2 118.39(9) . . ?
O2 Ru1 C3 156.24(9) . . ?
O2 Ru1 C4 158.05(9) . . ?
O2 Ru1 C5 120.12(10) . . ?
O2 Ru1 C6 94.35(10) . . ?
O3 Ru1 O2 77.07(7) . . ?
O3 Ru1 N2 76.85(8) . . ?
O3 Ru1 C1 154.07(9) . . ?
O3 Ru1 C2 163.89(9) . . ?
O3 Ru1 C3 125.97(9) . . ?
O3 Ru1 C4 98.28(9) . . ?
O3 Ru1 C5 95.60(9) . . ?
O3 Ru1 C6 118.09(9) . . ?
N2 Ru1 O2 82.08(8) . . ?
N2 Ru1 C1 125.70(10) . . ?
N2 Ru1 C2 99.80(10) . . ?
N2 Ru1 C3 96.73(10) . . ?
N2 Ru1 C4 118.14(10) . . ?
N2 Ru1 C5 154.79(11) . . ?
N2 Ru1 C6 163.61(10) . . ?
C2 Ru1 C1 37.79(10) . . ?
C2 Ru1 C3 38.19(10) . . ?
C2 Ru1 C4 69.11(11) . . ?
C3 Ru1 C1 68.89(11) . . ?
C4 Ru1 C1 82.58(11) . . ?
C4 Ru1 C3 37.83(10) . . ?
C5 Ru1 C1 69.00(11) . . ?
C5 Ru1 C2 80.73(11) . . ?
C5 Ru1 C3 67.99(11) . . ?
C5 Ru1 C4 38.30(11) . . ?
C5 Ru1 C6 37.49(11) . . ?
C6 Ru1 C1 38.17(10) . . ?
C6 Ru1 C2 67.74(10) . . ?
C6 Ru1 C3 80.09(11) . . ?
C6 Ru1 C4 68.62(12) . . ?
C14 O2 Ru1 112.66(17) . . ?
C15 O3 Ru1 104.00(15) . . ?
N2 N1 C15 112.5(2) . . ?
C13 N1 N2 110.8(2) . . ?
C13 N1 C15 135.6(2) . . ?
N1 N2 Ru1 110.66(16) . . ?
C11 N2 Ru1 143.01(18) . . ?
C11 N2 N1 106.1(2) . . ?
C2 C1 Ru1 70.73(16) . . ?
C2 C1 C6 117.4(3) . . ?
C2 C1 C7 119.8(3) . . ?
C6 C1 Ru1 70.52(16) . . ?
C6 C1 C7 122.7(3) . . ?
C7 C1 Ru1 127.4(2) . . ?
Ru1 C2 H2 118.8 . . ?
C1 C2 Ru1 71.48(15) . . ?
C1 C2 H2 118.8 . . ?
C1 C2 C3 121.1(3) . . ?
C3 C2 Ru1 71.18(16) . . ?
C3 C2 H2 118.8 . . ?
Ru1 C3 H3 118.7 . . ?
C2 C3 Ru1 70.63(16) . . ?
C2 C3 H3 118.7 . . ?
C4 C3 Ru1 71.04(16) . . ?
C4 C3 C2 120.9(3) . . ?
C4 C3 H3 118.7 . . ?
C3 C4 Ru1 71.14(16) . . ?
C3 C4 C5 117.5(3) . . ?
C3 C4 C10 122.1(3) . . ?
C5 C4 Ru1 69.85(16) . . ?
C5 C4 C10 120.3(3) . . ?
C10 C4 Ru1 127.0(2) . . ?
Ru1 C5 H5 118.7 . . ?
C4 C5 Ru1 71.85(16) . . ?
C4 C5 H5 118.7 . . ?
C6 C5 Ru1 72.02(17) . . ?
C6 C5 C4 121.5(3) . . ?
C6 C5 H5 118.7 . . ?
Ru1 C6 H6 118.3 . . ?
C1 C6 Ru1 71.31(16) . . ?
C1 C6 H6 118.3 . . ?
C5 C6 Ru1 70.49(17) . . ?
C5 C6 C1 121.6(3) . . ?
C5 C6 H6 118.3 . . ?
C1 C7 H7 107.7 . . ?
C1 C7 C8 109.4(2) . . ?
C1 C7 C9 114.1(3) . . ?
C8 C7 H7 107.7 . . ?
C8 C7 C9 109.8(3) . . ?
C9 C7 H7 107.7 . . ?
C7 C8 H8A 109.5 . . ?
C7 C8 H8B 109.5 . . ?
C7 C8 H8C 109.5 . . ?
H8A C8 H8B 109.5 . . ?
H8A C8 H8C 109.5 . . ?
H8B C8 H8C 109.5 . . ?
C7 C9 H9A 109.5 . . ?
C7 C9 H9B 109.5 . . ?
C7 C9 H9C 109.5 . . ?
H9A C9 H9B 109.5 . . ?
H9A C9 H9C 109.5 . . ?
H9B C9 H9C 109.5 . . ?
C4 C10 H10A 109.5 . . ?
C4 C10 H10B 109.5 . . ?
C4 C10 H10C 109.5 . . ?
H10A C10 H10B 109.5 . . ?
H10A C10 H10C 109.5 . . ?
H10B C10 H10C 109.5 . . ?
N2 C11 H11 124.8 . . ?
N2 C11 C12 110.5(2) . . ?
C12 C11 H11 124.8 . . ?
C11 C12 H12 127.5 . . ?
C13 C12 C11 105.0(2) . . ?
C13 C12 H12 127.5 . . ?
N1 C13 C12 107.5(2) . . ?
N1 C13 H13 126.3 . . ?
C12 C13 H13 126.3 . . ?
O2 C14 C15 112.1(2) . . ?
O2 C14 C23 123.6(3) . . ?
C23 C14 C15 124.3(2) . . ?
O3 C15 N1 106.2(2) . . ?
O3 C15 C14 110.0(2) . . ?
O3 C15 C16 114.8(2) . . ?
N1 C15 C14 101.7(2) . . ?
C16 C15 N1 108.8(2) . . ?
C16 C15 C14 114.2(2) . . ?
C17 C16 C15 120.2(2) . . ?
C17 C16 C21 120.5(3) . . ?
C21 C16 C15 119.3(2) . . ?
C16 C17 H17 119.7 . . ?
C18 C17 C16 120.5(3) . . ?
C18 C17 H17 119.7 . . ?
C17 C18 H18 120.1 . . ?
C17 C18 C19 119.9(3) . . ?
C19 C18 H18 120.1 . . ?
C18 C19 H19 120.4 . . ?
C20 C19 C18 119.3(3) . . ?
C20 C19 H19 120.4 . . ?
C19 C20 H20 119.2 . . ?
C21 C20 C19 121.5(3) . . ?
C21 C20 H20 119.2 . . ?
C16 C21 C22 122.1(2) . . ?
C20 C21 C16 118.2(3) . . ?
C20 C21 C22 119.6(2) . . ?
O1 C22 C21 117.9(2) . . ?
O1 C22 C23 122.9(3) . . ?
C23 C22 C21 119.2(2) . . ?
C14 C23 C22 119.2(3) . . ?
C14 C23 C24 120.7(2) . . ?
C22 C23 C24 120.0(2) . . ?
C23 C24 H24A 108.3 . . ?
C23 C24 H24B 108.3 . . ?
C23 C24 C25 116.0(2) . . ?
H24A C24 H24B 107.4 . . ?
C25 C24 H24A 108.3 . . ?
C25 C24 H24B 108.3 . . ?
C26 C25 C24 111.8(2) . . ?
C27 C25 C24 108.4(3) . . ?
C27 C25 C26 108.6(3) . . ?
C28 C25 C24 110.4(2) . . ?
C28 C25 C26 108.2(3) . . ?
C28 C25 C27 109.4(3) . . ?
C25 C26 H26A 109.5 . . ?
C25 C26 H26B 109.5 . . ?
C25 C26 H26C 109.5 . . ?
H26A C26 H26B 109.5 . . ?
H26A C26 H26C 109.5 . . ?
H26B C26 H26C 109.5 . . ?
C25 C27 H27A 109.5 . . ?
C25 C27 H27B 109.5 . . ?
C25 C27 H27C 109.5 . . ?
H27A C27 H27B 109.5 . . ?
H27A C27 H27C 109.5 . . ?
H27B C27 H27C 109.5 . . ?
C25 C28 H28A 109.5 . . ?
C25 C28 H28B 109.5 . . ?
C25 C28 H28C 109.5 . . ?
H28A C28 H28B 109.5 . . ?
H28A C28 H28C 109.5 . . ?
H28B C28 H28C 109.5 . . ?
C3S O1S C2S 112.9(2) . . ?
H1SA C1S H1SB 109.5 . . ?
H1SA C1S H1SC 109.5 . . ?
H1SB C1S H1SC 109.5 . . ?
C2S C1S H1SA 109.5 . . ?
C2S C1S H1SB 109.5 . . ?
C2S C1S H1SC 109.5 . . ?
O1S C2S C1S 108.6(3) . . ?
O1S C2S H2SA 110.0 . . ?
O1S C2S H2SB 110.0 . . ?
C1S C2S H2SA 110.0 . . ?
C1S C2S H2SB 110.0 . . ?
H2SA C2S H2SB 108.3 . . ?
O1S C3S H3SA 109.8 . . ?
O1S C3S H3SB 109.8 . . ?
O1S C3S C4S 109.4(3) . . ?
H3SA C3S H3SB 108.2 . . ?
C4S C3S H3SA 109.8 . . ?
C4S C3S H3SB 109.8 . . ?
C3S C4S H4SA 109.5 . . ?
C3S C4S H4SB 109.5 . . ?
C3S C4S H4SC 109.5 . . ?
H4SA C4S H4SB 109.5 . . ?
H4SA C4S H4SC 109.5 . . ?
H4SB C4S H4SC 109.5 . . ?

loop_
_geom_torsion_atom_site_label_1
_geom_torsion_atom_site_label_2
_geom_torsion_atom_site_label_3
_geom_torsion_atom_site_label_4
_geom_torsion
_geom_torsion_site_symmetry_1
_geom_torsion_site_symmetry_2
_geom_torsion_site_symmetry_3
_geom_torsion_site_symmetry_4
_geom_torsion_publ_flag
Ru1 O2 C14 C15 -1.4(3) . . . . ?
Ru1 O2 C14 C23 176.9(2) . . . . ?
Ru1 O3 C15 N1 -57.5(2) . . . . ?
Ru1 O3 C15 C14 51.9(2) . . . . ?
Ru1 O3 C15 C16 -177.77(18) . . . . ?
Ru1 N2 C11 C12 172.1(2) . . . . ?
Ru1 C1 C2 C3 53.2(2) . . . . ?
Ru1 C1 C6 C5 -51.6(2) . . . . ?
Ru1 C1 C7 C8 166.0(2) . . . . ?
Ru1 C1 C7 C9 -70.4(4) . . . . ?
Ru1 C2 C3 C4 52.2(2) . . . . ?
Ru1 C3 C4 C5 54.0(2) . . . . ?
Ru1 C3 C4 C10 -122.5(3) . . . . ?
Ru1 C4 C5 C6 54.4(2) . . . . ?
Ru1 C5 C6 C1 51.9(2) . . . . ?
O1 C22 C23 C14 -179.6(2) . . . . ?
O1 C22 C23 C24 -2.2(4) . . . . ?
O2 C14 C15 O3 -34.9(3) . . . . ?
O2 C14 C15 N1 77.4(3) . . . . ?
O2 C14 C15 C16 -165.6(2) . . . . ?
O2 C14 C23 C22 173.1(2) . . . . ?
O2 C14 C23 C24 -4.2(4) . . . . ?
O3 C15 C16 C17 40.0(4) . . . . ?
O3 C15 C16 C21 -140.3(3) . . . . ?
N1 N2 C11 C12 -2.1(3) . . . . ?
N1 C15 C16 C17 -78.9(3) . . . . ?
N1 C15 C16 C21 100.8(3) . . . . ?
N2 N1 C13 C12 -2.1(3) . . . . ?
N2 N1 C15 O3 41.5(3) . . . . ?
N2 N1 C15 C14 -73.6(2) . . . . ?
N2 N1 C15 C16 165.6(2) . . . . ?
N2 C11 C12 C13 0.8(3) . . . . ?
C1 C2 C3 Ru1 -53.4(2) . . . . ?
C1 C2 C3 C4 -1.1(4) . . . . ?
C2 C1 C6 Ru1 54.7(2) . . . . ?
C2 C1 C6 C5 3.1(4) . . . . ?
C2 C1 C7 C8 78.3(4) . . . . ?
C2 C1 C7 C9 -158.1(3) . . . . ?
C2 C3 C4 Ru1 -52.1(2) . . . . ?
C2 C3 C4 C5 1.9(4) . . . . ?
C2 C3 C4 C10 -174.5(3) . . . . ?
C3 C4 C5 Ru1 -54.6(2) . . . . ?
C3 C4 C5 C6 -0.2(4) . . . . ?
C4 C5 C6 Ru1 -54.3(2) . . . . ?
C4 C5 C6 C1 -2.4(4) . . . . ?
C6 C1 C2 Ru1 -54.6(2) . . . . ?
C6 C1 C2 C3 -1.4(4) . . . . ?
C6 C1 C7 C8 -104.4(3) . . . . ?
C6 C1 C7 C9 19.2(4) . . . . ?
C7 C1 C2 Ru1 122.8(2) . . . . ?
C7 C1 C2 C3 176.0(2) . . . . ?
C7 C1 C6 Ru1 -122.6(3) . . . . ?
C7 C1 C6 C5 -174.2(3) . . . . ?
C10 C4 C5 Ru1 121.9(3) . . . . ?
C10 C4 C5 C6 176.3(3) . . . . ?
C11 C12 C13 N1 0.8(3) . . . . ?
C13 N1 N2 Ru1 -173.65(17) . . . . ?
C13 N1 N2 C11 2.6(3) . . . . ?
C13 N1 C15 O3 -151.8(3) . . . . ?
C13 N1 C15 C14 93.1(3) . . . . ?
C13 N1 C15 C16 -27.7(4) . . . . ?
C14 C15 C16 C17 168.3(2) . . . . ?
C14 C15 C16 C21 -12.0(4) . . . . ?
C14 C23 C24 C25 -86.2(3) . . . . ?
C15 N1 N2 Ru1 -3.6(2) . . . . ?
C15 N1 N2 C11 172.7(2) . . . . ?
C15 N1 C13 C12 -169.0(3) . . . . ?
C15 C14 C23 C22 -8.8(4) . . . . ?
C15 C14 C23 C24 173.8(2) . . . . ?
C15 C16 C17 C18 179.3(3) . . . . ?
C15 C16 C21 C20 -179.7(2) . . . . ?
C15 C16 C21 C22 2.0(4) . . . . ?
C16 C17 C18 C19 0.1(4) . . . . ?
C16 C21 C22 O1 -176.9(2) . . . . ?
C16 C21 C22 C23 6.1(4) . . . . ?
C17 C16 C21 C20 0.0(4) . . . . ?
C17 C16 C21 C22 -178.3(2) . . . . ?
C17 C18 C19 C20 0.7(4) . . . . ?
C18 C19 C20 C21 -1.2(4) . . . . ?
C19 C20 C21 C16 0.9(4) . . . . ?
C19 C20 C21 C22 179.1(3) . . . . ?
C20 C21 C22 O1 4.9(4) . . . . ?
C20 C21 C22 C23 -172.1(2) . . . . ?
C21 C16 C17 C18 -0.4(4) . . . . ?
C21 C22 C23 C14 -2.7(4) . . . . ?
C21 C22 C23 C24 174.7(2) . . . . ?
C22 C23 C24 C25 96.5(3) . . . . ?
C23 C14 C15 O3 146.8(2) . . . . ?
C23 C14 C15 N1 -100.9(3) . . . . ?
C23 C14 C15 C16 16.1(4) . . . . ?
C23 C24 C25 C26 61.1(3) . . . . ?
C23 C24 C25 C27 -179.1(2) . . . . ?
C23 C24 C25 C28 -59.4(3) . . . . ?
C2S O1S C3S C4S -173.1(2) . . . . ?
C3S O1S C2S C1S -166.6(2) . . . . ?

_shelx_res_file                  
;
TITL 1e_ALRO145I in P-1
    1e_alro145i.res
    created by SHELXL-2018/3 at 11:49:29 on 27-May-2025
REM Old TITL
REM SHELXT solution in P-1: R1 0.107, Rweak 0.009, Alpha 0.037
REM <I/s> 0.000 for 0 systematic absences, Orientation as input
REM Formula found by SHELXT: C4S N3 O1 Ru
CELL 0.71073 9.6961 12.7169 14.3705 103.068 102.083 111.797
ZERR 2 0.0005 0.0008 0.0009 0.005 0.005 0.004
LATT 1
SFAC C H N O Ru
UNIT 64 84 4 8 2
CONF
BOND
list 4
MORE -1
BOND $H
fmap 2
acta
RIGU 0.0004 0.0004 Ru1 C1 > C10
SIMU 0.004 0.008 2 Ru1 C1 > C10

L.S. 20
PLAN  7
SIZE 0.02 0.093 0.2
TEMP -173
CONF
fmap 2 53
MORE -1
BOND $H
OMIT -1 0 1
OMIT -1 1 0
OMIT -1 1 1
OMIT 0 -1 1
OMIT 0 -1 2
OMIT 0 1 1
OMIT 1 0 0
REM <olex2.extras>
REM <HklSrc "%.\\1e_ALRO145I.hkl">
REM </olex2.extras>

WGHT    0.033800
FVAR       0.46190
RU1   5    0.300831    0.530348    0.864721    11.00000    0.01165    0.02070 =
         0.00903    0.00628    0.00535    0.01032
O1    4    0.881751    0.574402    0.702822    11.00000    0.00892    0.02376 =
         0.01992    0.00729    0.00902    0.00858
O2    4    0.527907    0.630365    0.864695    11.00000    0.01080    0.02111 =
         0.01211    0.00187    0.00259    0.00886
O3    4    0.368074    0.399792    0.809849    11.00000    0.01172    0.01973 =
         0.01580    0.01066    0.00846    0.01147
N1    3    0.329998    0.456928    0.669191    11.00000    0.00913    0.01671 =
         0.00952    0.00620    0.00537    0.00801
N2    3    0.246061    0.506574    0.710566    11.00000    0.01016    0.02051 =
         0.00833    0.00664    0.00486    0.00825
C1    1    0.312754    0.679883    0.981547    11.00000    0.01754    0.02907 =
         0.01233    0.00430    0.00927    0.01418
C2    1    0.165248    0.625462    0.905475    11.00000    0.01719    0.02899 =
         0.01289    0.00725    0.00974    0.01590
AFIX  13
H2    2    0.139211    0.672123    0.862947    11.00000   -1.20000
AFIX   0
C3    1    0.068424    0.499661    0.874214    11.00000    0.01857    0.03031 =
         0.01044    0.00615    0.00948    0.01334
AFIX  13
H3    2   -0.022729    0.461237    0.810299    11.00000   -1.20000
AFIX   0
C4    1    0.118501    0.425252    0.917282    11.00000    0.02237    0.02954 =
         0.01597    0.01041    0.01497    0.01446
C5    1    0.266354    0.481314    0.994811    11.00000    0.02565    0.03537 =
         0.01495    0.01061    0.01406    0.02275
AFIX  13
H5    2    0.313751    0.429591    1.016668    11.00000   -1.20000
AFIX   0
C6    1    0.358918    0.604577    1.027137    11.00000    0.01988    0.03668 =
         0.00963    0.00558    0.00912    0.01973
AFIX  13
H6    2    0.470735    0.637332    1.070306    11.00000   -1.20000
AFIX   0
C7    1    0.417629    0.812268    1.008419    11.00000    0.02530    0.02830 =
         0.03333    0.00092    0.01555    0.01031
AFIX  13
H7    2    0.407845    0.831578    0.944349    11.00000   -1.20000
AFIX   0
C8    1    0.359963    0.885514    1.074902    11.00000    0.04412    0.03373 =
         0.07892   -0.01124    0.03841    0.00950
AFIX 137
H8A   2    0.428451    0.971289    1.092864    11.00000   -1.50000
H8B   2    0.361801    0.864411    1.136504    11.00000   -1.50000
H8C   2    0.252383    0.868165    1.038290    11.00000   -1.50000
AFIX   0
C9    1    0.592314    0.849628    1.060213    11.00000    0.02468    0.04787 =
         0.03524   -0.01274    0.00883    0.00591
AFIX 137
H9A   2    0.653875    0.934318    1.069185    11.00000   -1.50000
H9B   2    0.627814    0.799820    1.018186    11.00000   -1.50000
H9C   2    0.606613    0.838563    1.126287    11.00000   -1.50000
AFIX   0
C10   1    0.025372    0.290992    0.879590    11.00000    0.04656    0.02946 =
         0.03248    0.01144    0.02473    0.01041
AFIX 137
H10A  2   -0.021971    0.266123    0.929604    11.00000   -1.50000
H10B  2    0.094923    0.253188    0.868871    11.00000   -1.50000
H10C  2   -0.057601    0.266064    0.815702    11.00000   -1.50000
AFIX   0
C11   1    0.164635    0.529174    0.637303    11.00000    0.00906    0.01890 =
         0.01457    0.00916    0.00294    0.00995
AFIX  43
H11   2    0.092419    0.562039    0.644208    11.00000   -1.20000
AFIX   0
C12   1    0.200179    0.497855    0.549011    11.00000    0.01071    0.02351 =
         0.01013    0.01033    0.00272    0.00746
AFIX  43
H12   2    0.159479    0.505747    0.486171    11.00000   -1.20000
AFIX   0
C13   1    0.307378    0.452885    0.572778    11.00000    0.01227    0.01664 =
         0.00760    0.00360    0.00553    0.00328
AFIX  43
H13   2    0.356218    0.424303    0.528936    11.00000   -1.20000
AFIX   0
C14   1    0.570916    0.569127    0.801472    11.00000    0.01152    0.01761 =
         0.00699    0.00478    0.00222    0.00936
C15   1    0.445163    0.440464    0.746751    11.00000    0.00814    0.01849 =
         0.01235    0.00820    0.00348    0.00791
C16   1    0.502463    0.357266    0.692495    11.00000    0.01412    0.01651 =
         0.00979    0.00700    0.00623    0.01005
C17   1    0.409559    0.234108    0.655298    11.00000    0.01419    0.02028 =
         0.02003    0.00685    0.00778    0.00862
AFIX  43
H17   2    0.310100    0.202104    0.664753    11.00000   -1.20000
AFIX   0
C18   1    0.460337    0.157706    0.604699    11.00000    0.02252    0.01613 =
         0.02771    0.00559    0.00934    0.00812
AFIX  43
H18   2    0.395968    0.073422    0.579341    11.00000   -1.20000
AFIX   0
C19   1    0.606068    0.204291    0.590842    11.00000    0.02198    0.02124 =
         0.02573    0.00427    0.01122    0.01322
AFIX  43
H19   2    0.641334    0.152284    0.555382    11.00000   -1.20000
AFIX   0
C20   1    0.699414    0.327643    0.629414    11.00000    0.01600    0.02443 =
         0.01940    0.01010    0.01101    0.01317
AFIX  43
H20   2    0.799735    0.359221    0.621057    11.00000   -1.20000
AFIX   0
C21   1    0.649535    0.405856    0.679888    11.00000    0.00975    0.01585 =
         0.01123    0.00737    0.00334    0.00784
C22   1    0.755338    0.538141    0.721474    11.00000    0.00886    0.02298 =
         0.01035    0.00843    0.00111    0.00954
C23   1    0.711598    0.616462    0.784315    11.00000    0.00795    0.01634 =
         0.00812    0.00271    0.00175    0.00520
C24   1    0.822030    0.747436    0.833966    11.00000    0.01232    0.02250 =
         0.01843    0.00426    0.00814    0.00783
AFIX  23
H24A  2    0.930367    0.757033    0.841797    11.00000   -1.20000
H24B  2    0.815619    0.773986    0.902554    11.00000   -1.20000
AFIX   0
C25   1    0.793317    0.831948    0.778254    11.00000    0.02288    0.01842 =
         0.02119    0.00632    0.01237    0.00890
C26   1    0.631621    0.827888    0.767921    11.00000    0.03218    0.02816 =
         0.04742    0.02097    0.01571    0.01863
AFIX 137
H26A  2    0.620759    0.886848    0.737003    11.00000   -1.50000
H26B  2    0.619586    0.846923    0.834867    11.00000   -1.50000
H26C  2    0.550520    0.747281    0.725249    11.00000   -1.50000
AFIX   0
C27   1    0.917360    0.959824    0.838697    11.00000    0.03727    0.02365 =
         0.04862    0.00607    0.01491    0.00457
AFIX 137
H27A  2    0.898142    1.015161    0.806035    11.00000   -1.50000
H27B  2    1.021670    0.965016    0.841625    11.00000   -1.50000
H27C  2    0.912131    0.981625    0.907348    11.00000   -1.50000
AFIX   0
C28   1    0.805599    0.796767    0.673284    11.00000    0.07076    0.03450 =
         0.03484    0.02182    0.03388    0.03100
AFIX 137
H28A  2    0.787911    0.851396    0.639127    11.00000   -1.50000
H28B  2    0.726349    0.714216    0.634457    11.00000   -1.50000
H28C  2    0.910475    0.801953    0.678426    11.00000   -1.50000
AFIX   0

O1S   4    0.154292   -0.121610    0.535364    11.00000    0.01807    0.01747 =
         0.03309    0.00604    0.00542    0.00586
C1S   1    0.270844   -0.126693    0.696588    11.00000    0.03807    0.04536 =
         0.03900    0.00534   -0.00226    0.01389
AFIX 137
H1SA  2    0.283490   -0.180076    0.733802    11.00000   -1.50000
H1SB  2    0.226905   -0.077306    0.730479    11.00000   -1.50000
H1SC  2    0.373310   -0.074466    0.694514    11.00000   -1.50000
AFIX   0
C2S   1    0.161559   -0.200753    0.590595    11.00000    0.02608    0.02666 =
         0.03060    0.00677    0.01414    0.01214
AFIX  23
H2SA  2    0.200471   -0.256028    0.557805    11.00000   -1.20000
H2SB  2    0.055560   -0.249433    0.591843    11.00000   -1.20000
AFIX   0
C3S   1    0.029432   -0.179328    0.442829    11.00000    0.02032    0.02581 =
         0.03166    0.00745    0.01122    0.01189
AFIX  23
H3SA  2   -0.072224   -0.204690    0.455933    11.00000   -1.20000
H3SB  2    0.033992   -0.251876    0.403254    11.00000   -1.20000
AFIX   0
C4S   1    0.041821   -0.094784    0.384400    11.00000    0.03233    0.03591 =
         0.03860    0.01897    0.02075    0.01695
AFIX 137
H4SA  2   -0.044305   -0.134965    0.320013    11.00000   -1.50000
H4SB  2    0.142472   -0.070129    0.371461    11.00000   -1.50000
H4SC  2    0.035427   -0.023777    0.423379    11.00000   -1.50000
AFIX   0
HKLF 4


REM  1e_ALRO145I in P-1
REM wR2 = 0.0823, GooF = S = 0.951, Restrained GooF = 0.962 for all data
REM R1 = 0.0423 for 4613 Fo > 4sig(Fo) and 0.0831 for all 7285 data
REM 360 parameters refined using 154 restraints

END

WGHT      0.0338      0.0000

REM Highest difference peak  1.186,  deepest hole -2.331,  1-sigma level  0.141
Q1    1   0.4402  0.5727  0.8470  11.00000  0.05    1.03
Q2    1   0.4590  0.5723  0.9141  11.00000  0.05    0.97
Q3    1   0.4200  0.4971  0.8727  11.00000  0.05    0.96
Q4    1   0.1418  0.5017  0.8197  11.00000  0.05    0.95
Q5    1   0.1801  0.5595  0.8722  11.00000  0.05    0.93
Q6    1   0.1565  0.4836  0.8765  11.00000  0.05    0.88
Q7    1   0.4013  0.5328  0.9581  11.00000  0.05    0.81
;
_shelx_res_checksum              44216
####################################################################### 
# 
# This file contains crystal structure data downloaded from the 
# Cambridge Structural Database (CSD) hosted by the Cambridge 
# Crystallographic Data Centre (CCDC).
# 
# Full information about CCDC data access policies and citation 
# guidelines are available at http://www.ccdc.cam.ac.uk/access/V1 
# 
# Audit and citation data items may have been added by the CCDC. 
# Please retain this information to preserve the provenance of 
# this file and to allow appropriate attribution of the data. 
# 
#######################################################################

data_alro156
_database_code_depnum_ccdc_archive 'CCDC 2448913'
loop_
_audit_author_name
_audit_author_address
'Tim Gruene'
;Core Facility Crystal Structure Analysis, University of Vienna
Austria
;
_audit_update_record             
;
2025-07-03 deposited with the CCDC.	2025-12-22 downloaded from the CCDC.
;
_audit_creation_date             2025-05-27
_audit_creation_method           
;
Olex2 1.5-alpha
(compiled 2025.05.22 svn.r631f81ec for OlexSys, GUI svn.r7248)
;
_chemical_name_common            ?
_chemical_name_systematic        ?
_chemical_formula_moiety         '1(C29 H34 N2 O3 Ru)'
_chemical_formula_sum            'C29 H34 N2 O3 Ru'
_chemical_formula_weight         559.65
_chemical_melting_point          ?
loop_
_atom_type_symbol
_atom_type_description
_atom_type_scat_dispersion_real
_atom_type_scat_dispersion_imag
_atom_type_scat_source
C C 0.0033 0.0016 'International Tables Vol C Tables 4.2.6.8 and 6.1.1.4'
H H 0.0000 0.0000 'International Tables Vol C Tables 4.2.6.8 and 6.1.1.4'
N N 0.0061 0.0033 'International Tables Vol C Tables 4.2.6.8 and 6.1.1.4'
O O 0.0106 0.0060 'International Tables Vol C Tables 4.2.6.8 and 6.1.1.4'
Ru Ru -1.2594 0.8363 'International Tables Vol C Tables 4.2.6.8 and 6.1.1.4'

_shelx_space_group_comment       
;
The symmetry employed for this shelxl refinement is uniquely defined
by the following loop, which should always be used as a source of
symmetry information in preference to the above space-group names.
They are only intended as comments.
;
_space_group_crystal_system      triclinic
_space_group_IT_number           2
_space_group_name_H-M_alt        'P -1'
_space_group_name_Hall           '-P 1'
loop_
_space_group_symop_operation_xyz
'x, y, z'
'-x, -y, -z'

_cell_length_a                   12.4670(4)
_cell_length_b                   14.7959(5)
_cell_length_c                   15.8824(5)
_cell_angle_alpha                70.962(2)
_cell_angle_beta                 81.738(3)
_cell_angle_gamma                70.666(2)
_cell_volume                     2611.15(15)
_cell_formula_units_Z            4
_cell_measurement_reflns_used    118326
_cell_measurement_temperature    100
_cell_measurement_theta_max      31.05
_cell_measurement_theta_min      1.36
_shelx_estimated_absorpt_T_max   0.981
_shelx_estimated_absorpt_T_min   0.873
_exptl_absorpt_coefficient_mu    0.633
_exptl_absorpt_correction_T_max  0.9813
_exptl_absorpt_correction_T_min  0.8706
_exptl_absorpt_correction_type   multi-scan
_exptl_absorpt_process_details   
;
STOE LANA, absorption correction by scaling of reflection intensities.
J. Koziskova, F. Hahn, J. Richter, J. Kozisek, "Comparison of different
absorption corrections on the model structure of tetrakis(\m~2~-acetato)-
diaqua-di-copper(II)", Acta Chimica Slovaca, vol. 9, no. 2, 2016, pp. 136 - 140.
Afterwards a spherical absorption correction was performed within STOE LANA.
;
_exptl_crystal_colour            'clear yellow'
_exptl_crystal_density_diffrn    1.424
_exptl_crystal_density_meas      ?
_exptl_crystal_density_method    'not measured'
_exptl_crystal_description       rod
_exptl_crystal_F_000             1160
_exptl_crystal_size_max          0.22
_exptl_crystal_size_mid          0.1
_exptl_crystal_size_min          0.03
_exptl_transmission_factor_max   ?
_exptl_transmission_factor_min   ?
_diffrn_reflns_av_R_equivalents  0.0383
_diffrn_reflns_av_unetI/netI     0.0673
_diffrn_reflns_Laue_measured_fraction_full 0.997
_diffrn_reflns_Laue_measured_fraction_max 0.987
_diffrn_reflns_limit_h_max       17
_diffrn_reflns_limit_h_min       -17
_diffrn_reflns_limit_k_max       20
_diffrn_reflns_limit_k_min       -20
_diffrn_reflns_limit_l_max       22
_diffrn_reflns_limit_l_min       -22
_diffrn_reflns_number            77228
_diffrn_reflns_point_group_measured_fraction_full 0.997
_diffrn_reflns_point_group_measured_fraction_max 0.987
_diffrn_reflns_theta_full        25.242
_diffrn_reflns_theta_max         30.033
_diffrn_reflns_theta_min         1.528
_diffrn_ambient_temperature      100
_diffrn_detector_area_resol_mean 13.33
_diffrn_measured_fraction_theta_full 0.997
_diffrn_measured_fraction_theta_max 0.987
_diffrn_measurement_device_type  'STOE STADIVARI'
_diffrn_measurement_method       'rotation method, \w scans'
_diffrn_radiation_type           'Mo K\a'
_diffrn_radiation_wavelength     0.71073
_diffrn_source                   'Axo Mo'
_reflns_Friedel_coverage         0.000
_reflns_Friedel_fraction_full    .
_reflns_Friedel_fraction_max     .
_reflns_number_gt                8768
_reflns_number_total             15110
_reflns_special_details          
;
 Reflections were merged by SHELXL according to the crystal
 class for the calculation of statistics and refinement.
 
 _reflns_Friedel_fraction is defined as the number of unique
 Friedel pairs measured divided by the number that would be
 possible theoretically, ignoring centric projections and
 systematic absences.
;
_reflns_threshold_expression     'I > 2\s(I)'
_computing_cell_refinement       'X-Area Recipe 2.0.2 (STOE, 2024)'
_computing_data_collection       'X-Area Pilatus3_SV 1.31.194.0 (STOE, 2023)'
_computing_data_reduction        
;
X-Area Integrate 2.5.18.0 (STOE, 2024)
X-Area LANA 2.8.4 (STOE, 2024)
;
_computing_molecular_graphics    'Olex2 1.5-alpha (Dolomanov et al., 2009)'
_computing_publication_material  'Olex2 1.5-alpha (Dolomanov et al., 2009)'
_computing_structure_refinement  'SHELXL 2018/3 (Sheldrick, 2015)'
_computing_structure_solution    'SHELXT  (Sheldrick, 2015)'
_refine_diff_density_max         1.554
_refine_diff_density_min         -1.084
_refine_diff_density_rms         0.077
_refine_ls_extinction_coef       .
_refine_ls_extinction_method     none
_refine_ls_goodness_of_fit_ref   0.919
_refine_ls_hydrogen_treatment    constr
_refine_ls_matrix_type           full
_refine_ls_number_parameters     746
_refine_ls_number_reflns         15110
_refine_ls_number_restraints     288
_refine_ls_R_factor_all          0.0830
_refine_ls_R_factor_gt           0.0397
_refine_ls_restrained_S_all      0.920
_refine_ls_shift/su_max          0.002
_refine_ls_shift/su_mean         0.000
_refine_ls_structure_factor_coef Fsqd
_refine_ls_weighting_details     
'w=1/[\s^2^(Fo^2^)+(0.0573P)^2^] where P=(Fo^2^+2Fc^2^)/3'
_refine_ls_weighting_scheme      calc
_refine_ls_wR_factor_gt          0.0937
_refine_ls_wR_factor_ref         0.1017
_refine_special_details          
;
1. Fixed Uiso
 At 1.2 times of:
  All C(H) groups, All C(H,H) groups
 At 1.5 times of:
  All C(H,H,H) groups
2. Uiso/Uaniso restraints and constraints
C1Y \\sim C1B \\sim C2Y \\sim C2B \\sim C3B \\sim C3Y \\sim C4B \\sim C4Y \\sim
C5Y \\sim C5B \\sim C6Y \\sim C6B \\sim C7B \\sim C7Y \\sim C8Y \\sim C8B \\sim
C9Y \\sim C9B: within 2A with sigma of 0.02 and sigma for terminal atoms of
0.04 within 2A
C2Y \\sim C3Y \\sim C1Y: within 2A with sigma of 0.01 and sigma for terminal
atoms of 0.02 within 2A
Uanis(C10Y) \\sim Ueq, Uanis(C10B) \\sim Ueq: with sigma of 0.01 and sigma for
terminal atoms of 0.02
3. Others
 Sof(H7AA)=Sof(C9Z)=Sof(H9ZA)=Sof(H9ZB)=Sof(H9ZC)=1-FVAR(1)
 Sof(H7A)=Sof(C9A)=Sof(H9AA)=Sof(H9AB)=Sof(H9AC)=FVAR(1)
 Sof(C1Y)=Sof(C2Y)=Sof(H2Y)=Sof(C3Y)=Sof(H3Y)=Sof(C4Y)=Sof(C5Y)=Sof(H5Y)=
 Sof(C6Y)=Sof(H6Y)=Sof(C7Y)=Sof(H7Y)=Sof(C8Y)=Sof(H8YA)=Sof(H8YB)=Sof(H8YC)=
 Sof(C9Y)=Sof(H9YA)=Sof(H9YB)=Sof(H9YC)=Sof(C10Y)=Sof(H10D)=Sof(H10E)=Sof(H10F)=
 1-FVAR(2)
 Sof(C1B)=Sof(C2B)=Sof(H2B)=Sof(C3B)=Sof(H3B)=Sof(C4B)=Sof(C5B)=Sof(H5B)=
 Sof(C6B)=Sof(H6B)=Sof(C7B)=Sof(H7B)=Sof(C8B)=Sof(H8BA)=Sof(H8BB)=Sof(H8BC)=
 Sof(C9B)=Sof(H9BA)=Sof(H9BB)=Sof(H9BC)=Sof(C10B)=Sof(H10A)=Sof(H10B)=Sof(H10C)=
 FVAR(2)
4.a Ternary CH refined with riding coordinates:
 C7A(H7A), C7A(H7AA), C25A(H25A), C25B(H25B), C7B(H7B), C7Y(H7Y)
4.b Secondary CH2 refined with riding coordinates:
 C24A(H24C,H24D), C26A(H26C,H26D), C28A(H28C,H28D), C24B(H24A,H24B), C26B(H26A,
 H26B), C28B(H28A,H28B)
4.c Aromatic/amide H refined with riding coordinates:
 C2A(H2A), C3A(H3A), C5A(H5A), C6A(H6A), C11A(H11A), C12A(H12A), C13A(H13A),
 C17A(H17A), C18A(H18A), C19A(H19A), C20A(H20A), C11B(H11B), C12B(H12B),
 C13B(H13B), C17B(H17B), C18B(H18B), C19B(H19B), C20B(H20B), C2B(H2B), C3B(H3B),
  C5B(H5B), C6B(H6B), C2Y(H2Y), C3Y(H3Y), C5Y(H5Y), C6Y(H6Y)
4.d Idealised Me refined as rotating group:
 C8A(H8AA,H8AB,H8AC), C10A(H10G,H10H,H10I), C27A(H27D,H27E,H27F), C29A(H29D,
 H29E,H29F), C9A(H9AA,H9AB,H9AC), C9Z(H9ZA,H9ZB,H9ZC), C27B(H27A,H27B,H27C),
 C29B(H29A,H29B,H29C), C8B(H8BA,H8BB,H8BC), C9B(H9BA,H9BB,H9BC), C10B(H10A,H10B,
 H10C), C8Y(H8YA,H8YB,H8YC), C9Y(H9YA,H9YB,H9YC), C10Y(H10D,H10E,H10F)
;
_atom_sites_solution_hydrogens   geom
_atom_sites_solution_primary     dual
_atom_sites_solution_secondary   ?
loop_
_atom_site_label
_atom_site_type_symbol
_atom_site_fract_x
_atom_site_fract_y
_atom_site_fract_z
_atom_site_U_iso_or_equiv
_atom_site_adp_type
_atom_site_occupancy
_atom_site_site_symmetry_order
_atom_site_calc_flag
_atom_site_refinement_flags_posn
_atom_site_refinement_flags_adp
_atom_site_refinement_flags_occupancy
_atom_site_disorder_assembly
_atom_site_disorder_group
Ru1A Ru 0.47338(2) 0.37998(2) 0.73924(2) 0.03198(7) Uani 1 1 d . . . . .
O1A O 0.18496(16) 0.14484(14) 1.04642(12) 0.0493(5) Uani 1 1 d . . . . .
O2A O 0.35240(15) 0.30272(14) 0.77963(11) 0.0399(5) Uani 1 1 d . . . . .
O3A O 0.43793(15) 0.37743(14) 0.87070(11) 0.0419(5) Uani 1 1 d . . . . .
N1A N 0.54167(17) 0.21061(16) 0.89302(13) 0.0360(5) Uani 1 1 d . . . . .
N2A N 0.58207(17) 0.24230(15) 0.80832(13) 0.0328(5) Uani 1 1 d . . . . .
C1A C 0.5601(2) 0.49397(19) 0.68506(19) 0.0421(7) Uani 1 1 d . . . . .
C2A C 0.5992(2) 0.42073(18) 0.63896(18) 0.0428(8) Uani 1 1 d . . . . .
H2A H 0.678505 0.387579 0.635070 0.051 Uiso 1 1 calc R U . . .
C3A C 0.5242(3) 0.3960(2) 0.59909(17) 0.0468(8) Uani 1 1 d . . . . .
H3A H 0.553369 0.348452 0.566778 0.056 Uiso 1 1 calc R U . . .
C4A C 0.4074(3) 0.4404(2) 0.60635(19) 0.0531(8) Uani 1 1 d . . . . .
C5A C 0.3674(3) 0.5144(2) 0.65142(19) 0.0535(9) Uani 1 1 d . . . . .
H5A H 0.288086 0.547242 0.655386 0.064 Uiso 1 1 calc R U . . .
C6A C 0.4419(3) 0.53965(19) 0.68970(18) 0.0480(8) Uani 1 1 d . . . . .
H6A H 0.412348 0.589146 0.719933 0.058 Uiso 1 1 calc R U . . .
C7A C 0.6405(3) 0.5208(2) 0.7294(3) 0.0679(10) Uani 1 1 d . . . . .
H7A H 0.715116 0.466443 0.738469 0.081 Uiso 0.548(6) 1 calc R U P A 1
H7AA H 0.612773 0.524020 0.790989 0.081 Uiso 0.452(6) 1 calc R U P A 2
C8A C 0.6581(4) 0.6200(3) 0.6687(3) 0.0932(14) Uani 1 1 d . . . . .
H8AA H 0.697908 0.610024 0.613031 0.140 Uiso 1 1 calc R U . . .
H8AB H 0.703583 0.641992 0.698934 0.140 Uiso 1 1 calc R U . . .
H8AC H 0.584013 0.671238 0.655412 0.140 Uiso 1 1 calc R U . . .
C10A C 0.3261(4) 0.4056(3) 0.5735(2) 0.0948(15) Uani 1 1 d . . . . .
H10G H 0.368806 0.351083 0.548271 0.142 Uiso 1 1 calc R U . . .
H10H H 0.280021 0.461558 0.527563 0.142 Uiso 1 1 calc R U . . .
H10I H 0.276314 0.381347 0.623289 0.142 Uiso 1 1 calc R U . . .
C11A C 0.6756(2) 0.16843(18) 0.79888(16) 0.0345(6) Uani 1 1 d . . . . .
H11A H 0.722589 0.169476 0.746127 0.041 Uiso 1 1 calc R U . . .
C12A C 0.6936(2) 0.0898(2) 0.87796(17) 0.0422(7) Uani 1 1 d . . . . .
H12A H 0.754015 0.028529 0.889371 0.051 Uiso 1 1 calc R U . . .
C13A C 0.6060(2) 0.1189(2) 0.93621(17) 0.0406(7) Uani 1 1 d . . . . .
H13A H 0.593702 0.081033 0.995795 0.049 Uiso 1 1 calc R U . . .
C14A C 0.3436(2) 0.26565(19) 0.86553(16) 0.0365(6) Uani 1 1 d . . . . .
C15A C 0.4292(2) 0.2828(2) 0.91255(17) 0.0397(7) Uani 1 1 d . . . . .
C16A C 0.4117(2) 0.2572(2) 1.01298(17) 0.0480(8) Uani 1 1 d . . . . .
C17A C 0.4775(3) 0.2781(3) 1.0616(2) 0.0701(11) Uani 1 1 d . . . . .
H17A H 0.530468 0.312766 1.031493 0.084 Uiso 1 1 calc R U . . .
C18A C 0.4682(3) 0.2495(4) 1.1538(2) 0.0947(16) Uani 1 1 d . . . . .
H18A H 0.514075 0.264694 1.186978 0.114 Uiso 1 1 calc R U . . .
C19A C 0.3917(3) 0.1990(4) 1.1966(2) 0.0986(16) Uani 1 1 d . . . . .
H19A H 0.385623 0.177864 1.259933 0.118 Uiso 1 1 calc R U . . .
C20A C 0.3235(3) 0.1785(3) 1.1487(2) 0.0751(12) Uani 1 1 d . . . . .
H20A H 0.269598 0.145070 1.179186 0.090 Uiso 1 1 calc R U . . .
C21A C 0.3330(2) 0.2067(2) 1.05531(18) 0.0510(8) Uani 1 1 d . . . . .
C22A C 0.2574(2) 0.1857(2) 1.00430(17) 0.0433(7) Uani 1 1 d . . . . .
C23A C 0.2663(2) 0.2164(2) 0.90892(17) 0.0413(7) Uani 1 1 d . . . . .
C24A C 0.1887(2) 0.1962(2) 0.85794(18) 0.0471(8) Uani 1 1 d . . . . .
H24C H 0.189456 0.238650 0.795226 0.056 Uiso 1 1 calc R U . . .
H24D H 0.110126 0.216457 0.883083 0.056 Uiso 1 1 calc R U . . .
C25A C 0.2197(3) 0.0870(2) 0.85920(19) 0.0546(8) Uani 1 1 d . . . . .
H25A H 0.211029 0.047328 0.922789 0.066 Uiso 1 1 calc R U . . .
C26A C 0.3423(3) 0.0427(3) 0.8294(2) 0.0660(10) Uani 1 1 d . . . . .
H26C H 0.393208 0.052278 0.866069 0.079 Uiso 1 1 calc R U . . .
H26D H 0.357817 -0.030455 0.842138 0.079 Uiso 1 1 calc R U . . .
C27A C 0.3731(3) 0.0859(3) 0.7322(2) 0.0749(11) Uani 1 1 d . . . . .
H27D H 0.328859 0.071159 0.694947 0.112 Uiso 1 1 calc R U . . .
H27E H 0.454455 0.055891 0.720780 0.112 Uiso 1 1 calc R U . . .
H27F H 0.355925 0.158780 0.717908 0.112 Uiso 1 1 calc R U . . .
C28A C 0.1343(3) 0.0729(3) 0.8074(3) 0.0821(12) Uani 1 1 d . . . . .
H28C H 0.131390 0.119634 0.746103 0.098 Uiso 1 1 calc R U . . .
H28D H 0.162261 0.003742 0.802761 0.098 Uiso 1 1 calc R U . . .
C29A C 0.0139(4) 0.0910(4) 0.8495(4) 0.140(2) Uani 1 1 d . . . . .
H29D H -0.037855 0.090550 0.808712 0.211 Uiso 1 1 calc R U . . .
H29E H -0.011230 0.156151 0.861018 0.211 Uiso 1 1 calc R U . . .
H29F H 0.013431 0.037781 0.905744 0.211 Uiso 1 1 calc R U . . .
C9A C 0.5799(6) 0.5337(4) 0.8295(3) 0.067(2) Uani 0.548(6) 1 d . . P A 1
H9AA H 0.511251 0.591874 0.819786 0.101 Uiso 0.548(6) 1 calc R U P A 1
H9AB H 0.633945 0.543671 0.862129 0.101 Uiso 0.548(6) 1 calc R U P A 1
H9AC H 0.559590 0.473098 0.864156 0.101 Uiso 0.548(6) 1 calc R U P A 1
C9Z C 0.7648(8) 0.4317(9) 0.7291(10) 0.143(6) Uani 0.452(6) 1 d . . P A 2
H9ZA H 0.781378 0.422113 0.669784 0.214 Uiso 0.452(6) 1 calc R U P A 2
H9ZB H 0.760606 0.368640 0.773308 0.214 Uiso 0.452(6) 1 calc R U P A 2
H9ZC H 0.825246 0.451955 0.743841 0.214 Uiso 0.452(6) 1 calc R U P A 2
Ru1B Ru 0.88847(2) 0.32686(2) 0.18228(2) 0.04034(8) Uani 1 1 d . . . . .
O1B O 0.77931(14) 0.21919(12) 0.60278(11) 0.0348(4) Uani 1 1 d . . . . .
O2B O 0.90986(16) 0.33410(12) 0.30783(12) 0.0425(5) Uani 1 1 d . . . . .
O3B O 0.75423(14) 0.28508(12) 0.25600(11) 0.0366(4) Uani 1 1 d . . . . .
N1B N 0.89781(17) 0.14102(14) 0.31801(13) 0.0310(5) Uani 1 1 d . . . . .
N2B N 0.95959(17) 0.17271(14) 0.24369(13) 0.0338(5) Uani 1 1 d . . . . .
C11B C 1.0490(2) 0.09458(18) 0.24027(17) 0.0402(7) Uani 1 1 d . . . . .
H11B H 1.106135 0.094165 0.193739 0.048 Uiso 1 1 calc R U . . .
C12B C 1.0470(2) 0.01261(19) 0.31534(18) 0.0434(7) Uani 1 1 d . . . . .
H12B H 1.101319 -0.052212 0.329711 0.052 Uiso 1 1 calc R U . . .
C13B C 0.9492(2) 0.04599(17) 0.36407(16) 0.0338(6) Uani 1 1 d . . . . .
H13B H 0.923413 0.008688 0.419532 0.041 Uiso 1 1 calc R U . . .
C14B C 0.8570(2) 0.28219(16) 0.37096(16) 0.0329(6) Uani 1 1 d . . . . .
C15B C 0.7994(2) 0.22622(17) 0.33674(16) 0.0332(6) Uani 1 1 d . . . . .
C16B C 0.7159(2) 0.18259(17) 0.40219(16) 0.0304(6) Uani 1 1 d . . . . .
C17B C 0.6440(2) 0.1455(2) 0.37364(18) 0.0408(7) Uani 1 1 d . . . . .
H17B H 0.650292 0.143856 0.313798 0.049 Uiso 1 1 calc R U . . .
C18B C 0.5628(2) 0.1109(2) 0.4322(2) 0.0471(7) Uani 1 1 d . . . . .
H18B H 0.512733 0.086366 0.412423 0.056 Uiso 1 1 calc R U . . .
C19B C 0.5546(2) 0.1120(2) 0.51944(19) 0.0460(7) Uani 1 1 d . . . . .
H19B H 0.498103 0.089154 0.559328 0.055 Uiso 1 1 calc R U . . .
C20B C 0.6285(2) 0.14641(19) 0.54912(17) 0.0385(7) Uani 1 1 d . . . . .
H20B H 0.623928 0.145066 0.609724 0.046 Uiso 1 1 calc R U . . .
C21B C 0.7099(2) 0.18313(17) 0.49012(16) 0.0301(6) Uani 1 1 d . . . . .
C22B C 0.7843(2) 0.22525(17) 0.52204(16) 0.0304(6) Uani 1 1 d . . . . .
C23B C 0.8541(2) 0.27724(17) 0.45926(17) 0.0337(6) Uani 1 1 d . . . . .
C24B C 0.9180(2) 0.33022(19) 0.48992(18) 0.0444(7) Uani 1 1 d . . . . .
H24A H 0.869980 0.359963 0.535289 0.053 Uiso 1 1 calc R U . . .
H24B H 0.930639 0.385990 0.438608 0.053 Uiso 1 1 calc R U . . .
C25B C 1.0337(3) 0.2631(2) 0.5297(2) 0.0508(8) Uani 1 1 d . . . . .
H25B H 1.020411 0.206620 0.581064 0.061 Uiso 1 1 calc R U . . .
C26B C 1.0879(4) 0.3220(3) 0.5649(3) 0.0851(13) Uani 1 1 d . . . . .
H26A H 1.162077 0.276744 0.589544 0.102 Uiso 1 1 calc R U . . .
H26B H 1.103278 0.376928 0.513972 0.102 Uiso 1 1 calc R U . . .
C27B C 1.0178(5) 0.3673(3) 0.6362(3) 0.126(2) Uani 1 1 d . . . . .
H27A H 0.954215 0.425377 0.608690 0.189 Uiso 1 1 calc R U . . .
H27B H 1.065853 0.388750 0.664598 0.189 Uiso 1 1 calc R U . . .
H27C H 0.988130 0.316999 0.681128 0.189 Uiso 1 1 calc R U . . .
C28B C 1.1112(2) 0.2186(2) 0.4603(2) 0.0576(9) Uani 1 1 d . . . . .
H28A H 1.071558 0.182561 0.439192 0.069 Uiso 1 1 calc R U . . .
H28B H 1.122952 0.274391 0.408626 0.069 Uiso 1 1 calc R U . . .
C29B C 1.2261(3) 0.1474(3) 0.4921(3) 0.0797(12) Uani 1 1 d . . . . .
H29A H 1.262012 0.110497 0.449041 0.120 Uiso 1 1 calc R U . . .
H29B H 1.216638 0.099953 0.550236 0.120 Uiso 1 1 calc R U . . .
H29C H 1.274308 0.185612 0.497643 0.120 Uiso 1 1 calc R U . . .
C1B C 0.8416(12) 0.3493(8) 0.0425(7) 0.049(3) Uani 0.625(7) 1 d . U P B 1
C2B C 0.956(2) 0.3203(14) 0.0481(11) 0.036(3) Uani 0.625(7) 1 d . U P B 1
H2B H 1.001339 0.264601 0.028695 0.044 Uiso 0.625(7) 1 calc R U P B 1
C3B C 1.0114(12) 0.3735(12) 0.0839(10) 0.041(3) Uani 0.625(7) 1 d . U P B 1
H3B H 1.091870 0.353494 0.085896 0.050 Uiso 0.625(7) 1 calc R U P B 1
C4B C 0.9432(9) 0.4543(7) 0.1150(6) 0.047(2) Uani 0.625(7) 1 d . U P B 1
C5B C 0.8272(8) 0.4823(6) 0.1059(5) 0.045(3) Uani 0.625(7) 1 d . U P B 1
H5B H 0.780345 0.538467 0.124040 0.054 Uiso 0.625(7) 1 calc R U P B 1
C6B C 0.7767(8) 0.4339(7) 0.0724(5) 0.057(3) Uani 0.625(7) 1 d . U P B 1
H6B H 0.696311 0.456620 0.068654 0.068 Uiso 0.625(7) 1 calc R U P B 1
C7B C 0.7863(10) 0.2944(8) 0.0070(7) 0.078(3) Uani 0.625(7) 1 d . U P B 1
H7B H 0.702085 0.322316 0.015653 0.093 Uiso 0.625(7) 1 calc R U P B 1
C8B C 0.8128(7) 0.3125(5) -0.0899(4) 0.088(3) Uani 0.625(7) 1 d . U P B 1
H8BA H 0.894447 0.282328 -0.100035 0.133 Uiso 0.625(7) 1 calc R U P B 1
H8BB H 0.791626 0.384879 -0.119892 0.133 Uiso 0.625(7) 1 calc R U P B 1
H8BC H 0.769845 0.282205 -0.113832 0.133 Uiso 0.625(7) 1 calc R U P B 1
C9B C 0.8204(12) 0.1818(7) 0.0568(7) 0.120(5) Uani 0.625(7) 1 d . U P B 1
H9BA H 0.783475 0.148574 0.030776 0.180 Uiso 0.625(7) 1 calc R U P B 1
H9BB H 0.796306 0.171750 0.119822 0.180 Uiso 0.625(7) 1 calc R U P B 1
H9BC H 0.903151 0.153011 0.051625 0.180 Uiso 0.625(7) 1 calc R U P B 1
C10B C 0.9929(11) 0.5024(9) 0.1639(7) 0.118(5) Uani 0.625(7) 1 d . U P B 1
H10A H 0.966366 0.486142 0.226635 0.177 Uiso 0.625(7) 1 calc R U P B 1
H10B H 0.968277 0.575351 0.136796 0.177 Uiso 0.625(7) 1 calc R U P B 1
H10C H 1.076085 0.476869 0.160114 0.177 Uiso 0.625(7) 1 calc R U P B 1
C1Y C 0.838(2) 0.3748(13) 0.0568(12) 0.041(3) Uani 0.375(7) 1 d . U P B 2
C2Y C 0.965(3) 0.329(2) 0.058(2) 0.027(3) Uani 0.375(7) 1 d . U P B 2
H2Y H 0.998683 0.273291 0.035892 0.032 Uiso 0.375(7) 1 calc R U P B 2
C3Y C 1.034(2) 0.3629(19) 0.0903(17) 0.037(4) Uani 0.375(7) 1 d . U P B 2
H3Y H 1.113649 0.332487 0.087617 0.044 Uiso 0.375(7) 1 calc R U P B 2
C4Y C 0.9889(11) 0.4426(11) 0.1275(9) 0.029(3) Uani 0.375(7) 1 d . U P B 2
C5Y C 0.8683(13) 0.4903(10) 0.1275(8) 0.033(3) Uani 0.375(7) 1 d . U P B 2
H5Y H 0.836408 0.545258 0.151090 0.040 Uiso 0.375(7) 1 calc R U P B 2
C6Y C 0.7969(13) 0.4558(10) 0.0924(9) 0.034(4) Uani 0.375(7) 1 d . U P B 2
H6Y H 0.717285 0.488850 0.092827 0.040 Uiso 0.375(7) 1 calc R U P B 2
C7Y C 0.7600(15) 0.3352(12) 0.0280(10) 0.071(4) Uani 0.375(7) 1 d . U P B 2
H7Y H 0.696968 0.341842 0.074452 0.085 Uiso 0.375(7) 1 calc R U P B 2
C8Y C 0.7012(14) 0.4114(13) -0.0538(9) 0.150(7) Uani 0.375(7) 1 d . U P B 2
H8YA H 0.724820 0.471873 -0.068303 0.224 Uiso 0.375(7) 1 calc R U P B 2
H8YB H 0.618642 0.428715 -0.042344 0.224 Uiso 0.375(7) 1 calc R U P B 2
H8YC H 0.721958 0.383247 -0.103907 0.224 Uiso 0.375(7) 1 calc R U P B 2
C9Y C 0.7938(12) 0.2276(12) 0.0392(13) 0.078(5) Uani 0.375(7) 1 d . U P B 2
H9YA H 0.870822 0.206257 0.013421 0.117 Uiso 0.375(7) 1 calc R U P B 2
H9YB H 0.740712 0.213556 0.008821 0.117 Uiso 0.375(7) 1 calc R U P B 2
H9YC H 0.792413 0.190700 0.102810 0.117 Uiso 0.375(7) 1 calc R U P B 2
C10Y C 1.0598(13) 0.4710(13) 0.1742(9) 0.068(4) Uani 0.375(7) 1 d . U P B 2
H10D H 1.057345 0.541007 0.144467 0.103 Uiso 0.375(7) 1 calc R U P B 2
H10E H 1.138485 0.427470 0.173307 0.103 Uiso 0.375(7) 1 calc R U P B 2
H10F H 1.031135 0.463550 0.236090 0.103 Uiso 0.375(7) 1 calc R U P B 2

loop_
_atom_site_aniso_label
_atom_site_aniso_U_11
_atom_site_aniso_U_22
_atom_site_aniso_U_33
_atom_site_aniso_U_23
_atom_site_aniso_U_13
_atom_site_aniso_U_12
Ru1A 0.03336(12) 0.03172(11) 0.01717(10) -0.00277(8) 0.00381(8) 0.00121(8)
O1A 0.0406(11) 0.0539(12) 0.0242(10) 0.0059(9) 0.0113(9) 0.0006(9)
O2A 0.0362(10) 0.0518(11) 0.0170(9) 0.0035(8) 0.0006(8) -0.0088(9)
O3A 0.0437(11) 0.0492(11) 0.0204(9) -0.0110(8) 0.0046(8) -0.0001(9)
N1A 0.0316(12) 0.0456(13) 0.0135(10) 0.0007(9) 0.0017(8) 0.0000(10)
N2A 0.0320(12) 0.0387(12) 0.0148(10) -0.0004(9) 0.0014(8) -0.0025(9)
C1A 0.0544(18) 0.0270(13) 0.0341(16) -0.0019(12) 0.0019(13) -0.0070(12)
C2A 0.0472(17) 0.0257(13) 0.0326(15) 0.0006(11) 0.0178(13) 0.0011(12)
C3A 0.081(2) 0.0341(15) 0.0183(13) -0.0044(11) 0.0126(14) -0.0175(15)
C4A 0.075(2) 0.0505(18) 0.0204(14) 0.0124(13) -0.0075(15) -0.0217(17)
C5A 0.0434(18) 0.0522(18) 0.0287(16) 0.0150(14) -0.0029(13) 0.0059(14)
C6A 0.067(2) 0.0249(13) 0.0284(15) -0.0020(11) 0.0063(15) 0.0076(13)
C7A 0.092(3) 0.0435(19) 0.066(3) 0.0022(17) -0.024(2) -0.0263(19)
C8A 0.136(4) 0.083(3) 0.077(3) -0.006(2) -0.015(3) -0.068(3)
C10A 0.129(4) 0.113(3) 0.044(2) 0.032(2) -0.047(2) -0.075(3)
C11A 0.0318(14) 0.0387(14) 0.0186(12) -0.0019(10) 0.0028(10) -0.0004(11)
C12A 0.0376(15) 0.0422(15) 0.0255(14) 0.0017(12) -0.0026(12) 0.0040(12)
C13A 0.0371(15) 0.0479(16) 0.0170(13) 0.0074(11) -0.0041(11) -0.0030(12)
C14A 0.0284(14) 0.0462(15) 0.0152(12) 0.0011(11) 0.0001(10) 0.0034(11)
C15A 0.0319(15) 0.0519(17) 0.0187(13) -0.0036(12) 0.0044(11) -0.0006(12)
C16A 0.0362(16) 0.074(2) 0.0163(13) -0.0079(13) 0.0013(12) -0.0013(14)
C17A 0.048(2) 0.130(3) 0.0259(17) -0.022(2) 0.0043(15) -0.022(2)
C18A 0.059(2) 0.193(5) 0.0239(18) -0.030(2) 0.0012(17) -0.032(3)
C19A 0.069(3) 0.187(5) 0.0166(17) -0.013(2) -0.0001(17) -0.026(3)
C20A 0.051(2) 0.125(3) 0.0204(16) -0.0054(19) 0.0080(15) -0.009(2)
C21A 0.0339(16) 0.073(2) 0.0205(14) -0.0024(14) 0.0031(12) 0.0032(14)
C22A 0.0306(15) 0.0496(16) 0.0198(13) 0.0038(12) 0.0055(11) 0.0093(12)
C23A 0.0280(14) 0.0527(16) 0.0209(13) 0.0026(12) 0.0039(11) 0.0009(12)
C24A 0.0330(15) 0.067(2) 0.0249(15) 0.0024(13) 0.0005(12) -0.0114(14)
C25A 0.056(2) 0.073(2) 0.0258(16) -0.0035(15) 0.0073(14) -0.0226(17)
C26A 0.079(2) 0.071(2) 0.0328(18) -0.0041(16) 0.0058(17) -0.0176(19)
C27A 0.078(3) 0.090(3) 0.0353(19) -0.0021(18) 0.0122(18) -0.021(2)
C28A 0.080(3) 0.126(4) 0.052(2) -0.030(2) 0.016(2) -0.051(3)
C29A 0.091(3) 0.257(7) 0.149(5) -0.126(5) 0.049(3) -0.107(4)
C9A 0.130(6) 0.055(4) 0.025(3) -0.014(3) 0.009(3) -0.040(4)
C9Z 0.061(7) 0.150(11) 0.258(17) -0.103(11) -0.052(8) -0.023(7)
Ru1B 0.04610(15) 0.02768(11) 0.02160(11) 0.00506(8) 0.01471(10) 0.00280(9)
O1B 0.0375(10) 0.0340(9) 0.0218(9) -0.0045(7) 0.0061(8) -0.0032(8)
O2B 0.0564(12) 0.0302(9) 0.0268(10) 0.0019(8) 0.0162(9) -0.0127(9)
O3B 0.0350(10) 0.0312(9) 0.0187(9) 0.0048(7) 0.0076(7) 0.0061(7)
N1B 0.0335(12) 0.0244(10) 0.0194(10) 0.0008(8) 0.0084(9) 0.0000(8)
N2B 0.0347(12) 0.0289(10) 0.0201(11) 0.0008(8) 0.0099(9) 0.0006(9)
C11B 0.0359(15) 0.0352(14) 0.0259(14) 0.0001(11) 0.0091(11) 0.0060(11)
C12B 0.0442(16) 0.0320(13) 0.0302(15) -0.0017(11) 0.0076(12) 0.0078(12)
C13B 0.0399(15) 0.0255(12) 0.0230(13) -0.0003(10) 0.0038(11) -0.0022(10)
C14B 0.0354(14) 0.0215(11) 0.0271(13) -0.0005(10) 0.0117(11) -0.0019(10)
C15B 0.0318(14) 0.0268(12) 0.0208(12) 0.0028(10) 0.0090(10) 0.0031(10)
C16B 0.0260(13) 0.0287(12) 0.0213(12) 0.0009(10) 0.0053(10) 0.0003(10)
C17B 0.0339(15) 0.0504(16) 0.0231(14) -0.0024(12) 0.0014(11) -0.0030(13)
C18B 0.0350(16) 0.0605(19) 0.0384(17) -0.0042(14) -0.0001(13) -0.0161(14)
C19B 0.0314(15) 0.0587(18) 0.0350(16) -0.0009(14) 0.0076(12) -0.0137(14)
C20B 0.0344(15) 0.0407(14) 0.0242(13) -0.0002(11) 0.0080(11) -0.0036(12)
C21B 0.0266(13) 0.0265(12) 0.0211(12) 0.0004(10) 0.0063(10) 0.0022(10)
C22B 0.0292(13) 0.0236(11) 0.0230(13) -0.0015(10) 0.0068(10) 0.0032(10)
C23B 0.0370(15) 0.0255(12) 0.0258(13) -0.0022(10) 0.0075(11) -0.0019(10)
C24B 0.0617(19) 0.0317(14) 0.0338(16) -0.0047(12) 0.0098(14) -0.0161(13)
C25B 0.064(2) 0.0446(17) 0.0390(18) 0.0033(14) -0.0059(15) -0.0237(15)
C26B 0.121(4) 0.059(2) 0.081(3) 0.008(2) -0.049(3) -0.043(2)
C27B 0.196(6) 0.081(3) 0.109(4) -0.047(3) -0.085(4) 0.001(3)
C28B 0.0410(18) 0.062(2) 0.056(2) -0.0009(17) -0.0015(15) -0.0144(15)
C29B 0.048(2) 0.082(3) 0.094(3) 0.001(2) -0.018(2) -0.0209(19)
C1B 0.048(4) 0.063(5) 0.021(4) 0.013(3) -0.007(3) -0.021(4)
C2B 0.046(5) 0.042(5) 0.006(4) 0.000(3) 0.005(3) -0.004(4)
C3B 0.041(5) 0.053(5) 0.014(3) 0.014(3) 0.004(3) -0.020(4)
C4B 0.073(6) 0.037(4) 0.019(3) 0.009(3) 0.002(4) -0.021(5)
C5B 0.066(7) 0.028(4) 0.020(4) 0.005(3) -0.001(4) 0.000(4)
C6B 0.037(4) 0.065(5) 0.023(4) 0.021(3) 0.002(3) 0.007(3)
C7B 0.078(6) 0.093(7) 0.050(5) 0.019(5) -0.024(4) -0.042(5)
C8B 0.139(7) 0.092(5) 0.047(4) 0.008(3) -0.041(4) -0.065(5)
C9B 0.219(13) 0.095(8) 0.063(5) 0.035(5) -0.063(7) -0.103(8)
C10B 0.222(13) 0.098(8) 0.060(5) 0.024(5) -0.026(7) -0.121(9)
C1Y 0.050(5) 0.043(5) 0.020(5) 0.005(4) -0.005(4) -0.014(5)
C2Y 0.049(6) 0.020(4) 0.011(5) -0.008(3) 0.002(4) -0.008(4)
C3Y 0.050(7) 0.033(5) 0.016(5) -0.002(4) 0.009(5) -0.008(5)
C4Y 0.046(6) 0.029(4) 0.008(4) 0.000(3) 0.001(4) -0.012(5)
C5Y 0.055(8) 0.020(4) 0.014(5) 0.002(3) 0.004(4) -0.008(5)
C6Y 0.046(7) 0.035(6) 0.016(6) 0.003(4) -0.005(4) -0.016(4)
C7Y 0.066(7) 0.089(8) 0.037(6) 0.021(6) -0.020(5) -0.028(6)
C8Y 0.154(12) 0.191(14) 0.097(10) 0.048(10) -0.080(9) -0.103(11)
C9Y 0.055(6) 0.094(12) 0.119(15) -0.076(10) -0.022(9) -0.014(9)
C10Y 0.132(11) 0.090(10) 0.025(5) -0.018(6) 0.016(7) -0.094(9)

_geom_special_details            
;
 All esds (except the esd in the dihedral angle between two l.s. planes)
 are estimated using the full covariance matrix.  The cell esds are taken
 into account individually in the estimation of esds in distances, angles
 and torsion angles; correlations between esds in cell parameters are only
 used when they are defined by crystal symmetry.  An approximate (isotropic)
 treatment of cell esds is used for estimating esds involving l.s. planes.
;
loop_
_geom_bond_atom_site_label_1
_geom_bond_atom_site_label_2
_geom_bond_distance
_geom_bond_site_symmetry_2
_geom_bond_publ_flag
Ru1A O2A 2.0924(18) . ?
Ru1A O3A 2.0618(17) . ?
Ru1A N2A 2.081(2) . ?
Ru1A C1A 2.179(3) . ?
Ru1A C2A 2.155(2) . ?
Ru1A C3A 2.182(3) . ?
Ru1A C4A 2.170(3) . ?
Ru1A C5A 2.151(3) . ?
Ru1A C6A 2.148(3) . ?
O1A C22A 1.247(3) . ?
O2A C14A 1.297(3) . ?
O3A C15A 1.373(3) . ?
N1A N2A 1.354(3) . ?
N1A C13A 1.336(3) . ?
N1A C15A 1.518(3) . ?
N2A C11A 1.337(3) . ?
C1A C2A 1.419(4) . ?
C1A C6A 1.406(4) . ?
C1A C7A 1.519(5) . ?
C2A H2A 0.9500 . ?
C2A C3A 1.399(4) . ?
C3A H3A 0.9500 . ?
C3A C4A 1.391(4) . ?
C4A C5A 1.417(4) . ?
C4A C10A 1.495(5) . ?
C5A H5A 0.9500 . ?
C5A C6A 1.382(4) . ?
C6A H6A 0.9500 . ?
C7A H7A 1.0000 . ?
C7A H7AA 1.0000 . ?
C7A C8A 1.537(4) . ?
C7A C9A 1.700(6) . ?
C7A C9Z 1.670(11) . ?
C8A H8AA 0.9800 . ?
C8A H8AB 0.9800 . ?
C8A H8AC 0.9800 . ?
C10A H10G 0.9800 . ?
C10A H10H 0.9800 . ?
C10A H10I 0.9800 . ?
C11A H11A 0.9500 . ?
C11A C12A 1.391(3) . ?
C12A H12A 0.9500 . ?
C12A C13A 1.375(3) . ?
C13A H13A 0.9500 . ?
C14A C15A 1.515(4) . ?
C14A C23A 1.372(3) . ?
C15A C16A 1.515(3) . ?
C16A C17A 1.367(4) . ?
C16A C21A 1.393(4) . ?
C17A H17A 0.9500 . ?
C17A C18A 1.386(4) . ?
C18A H18A 0.9500 . ?
C18A C19A 1.374(5) . ?
C19A H19A 0.9500 . ?
C19A C20A 1.378(5) . ?
C20A H20A 0.9500 . ?
C20A C21A 1.402(4) . ?
C21A C22A 1.489(4) . ?
C22A C23A 1.432(3) . ?
C23A C24A 1.502(4) . ?
C24A H24C 0.9900 . ?
C24A H24D 0.9900 . ?
C24A C25A 1.525(4) . ?
C25A H25A 1.0000 . ?
C25A C26A 1.523(4) . ?
C25A C28A 1.538(5) . ?
C26A H26C 0.9900 . ?
C26A H26D 0.9900 . ?
C26A C27A 1.513(4) . ?
C27A H27D 0.9800 . ?
C27A H27E 0.9800 . ?
C27A H27F 0.9800 . ?
C28A H28C 0.9900 . ?
C28A H28D 0.9900 . ?
C28A C29A 1.529(5) . ?
C29A H29D 0.9800 . ?
C29A H29E 0.9800 . ?
C29A H29F 0.9800 . ?
C9A H9AA 0.9800 . ?
C9A H9AB 0.9800 . ?
C9A H9AC 0.9800 . ?
C9Z H9ZA 0.9800 . ?
C9Z H9ZB 0.9800 . ?
C9Z H9ZC 0.9800 . ?
Ru1B O2B 2.0904(19) . ?
Ru1B O3B 2.0503(16) . ?
Ru1B N2B 2.0971(19) . ?
Ru1B C2B 2.196(17) . ?
Ru1B C3B 2.138(15) . ?
Ru1B C4B 2.119(10) . ?
Ru1B C5B 2.151(8) . ?
Ru1B C6B 2.220(8) . ?
Ru1B C1Y 2.00(2) . ?
Ru1B C2Y 2.05(3) . ?
Ru1B C5Y 2.226(13) . ?
Ru1B C6Y 2.057(14) . ?
O1B C22B 1.250(3) . ?
O2B C14B 1.293(3) . ?
O3B C15B 1.369(3) . ?
N1B N2B 1.350(2) . ?
N1B C13B 1.338(3) . ?
N1B C15B 1.516(3) . ?
N2B C11B 1.324(3) . ?
C11B H11B 0.9500 . ?
C11B C12B 1.400(3) . ?
C12B H12B 0.9500 . ?
C12B C13B 1.382(3) . ?
C13B H13B 0.9500 . ?
C14B C15B 1.515(4) . ?
C14B C23B 1.376(3) . ?
C15B C16B 1.509(3) . ?
C16B C17B 1.384(4) . ?
C16B C21B 1.390(3) . ?
C17B H17B 0.9500 . ?
C17B C18B 1.383(3) . ?
C18B H18B 0.9500 . ?
C18B C19B 1.379(4) . ?
C19B H19B 0.9500 . ?
C19B C20B 1.386(4) . ?
C20B H20B 0.9500 . ?
C20B C21B 1.401(3) . ?
C21B C22B 1.493(4) . ?
C22B C23B 1.427(3) . ?
C23B C24B 1.503(4) . ?
C24B H24A 0.9900 . ?
C24B H24B 0.9900 . ?
C24B C25B 1.540(4) . ?
C25B H25B 1.0000 . ?
C25B C26B 1.530(5) . ?
C25B C28B 1.526(4) . ?
C26B H26A 0.9900 . ?
C26B H26B 0.9900 . ?
C26B C27B 1.523(6) . ?
C27B H27A 0.9800 . ?
C27B H27B 0.9800 . ?
C27B H27C 0.9800 . ?
C28B H28A 0.9900 . ?
C28B H28B 0.9900 . ?
C28B C29B 1.510(4) . ?
C29B H29A 0.9800 . ?
C29B H29B 0.9800 . ?
C29B H29C 0.9800 . ?
C1B C2B 1.35(3) . ?
C1B C6B 1.433(12) . ?
C1B C7B 1.496(16) . ?
C2B H2B 0.9500 . ?
C2B C3B 1.48(3) . ?
C3B H3B 0.9500 . ?
C3B C4B 1.409(19) . ?
C4B C5B 1.382(11) . ?
C4B C10B 1.512(15) . ?
C5B H5B 0.9500 . ?
C5B C6B 1.354(11) . ?
C6B H6B 0.9500 . ?
C7B H7B 1.0000 . ?
C7B C8B 1.480(12) . ?
C7B C9B 1.533(12) . ?
C8B H8BA 0.9800 . ?
C8B H8BB 0.9800 . ?
C8B H8BC 0.9800 . ?
C9B H9BA 0.9800 . ?
C9B H9BB 0.9800 . ?
C9B H9BC 0.9800 . ?
C10B H10A 0.9800 . ?
C10B H10B 0.9800 . ?
C10B H10C 0.9800 . ?
C1Y C2Y 1.50(4) . ?
C1Y C6Y 1.404(19) . ?
C1Y C7Y 1.48(3) . ?
C2Y H2Y 0.9500 . ?
C2Y C3Y 1.35(5) . ?
C3Y H3Y 0.9500 . ?
C3Y C4Y 1.41(3) . ?
C4Y C5Y 1.434(16) . ?
C4Y C10Y 1.46(2) . ?
C5Y H5Y 0.9500 . ?
C5Y C6Y 1.412(17) . ?
C6Y H6Y 0.9500 . ?
C7Y H7Y 1.0000 . ?
C7Y C8Y 1.505(19) . ?
C7Y C9Y 1.46(2) . ?
C8Y H8YA 0.9800 . ?
C8Y H8YB 0.9800 . ?
C8Y H8YC 0.9800 . ?
C9Y H9YA 0.9800 . ?
C9Y H9YB 0.9800 . ?
C9Y H9YC 0.9800 . ?
C10Y H10D 0.9800 . ?
C10Y H10E 0.9800 . ?
C10Y H10F 0.9800 . ?

loop_
_geom_angle_atom_site_label_1
_geom_angle_atom_site_label_2
_geom_angle_atom_site_label_3
_geom_angle
_geom_angle_site_symmetry_1
_geom_angle_site_symmetry_3
_geom_angle_publ_flag
O2A Ru1A C1A 164.93(9) . . ?
O2A Ru1A C2A 146.55(10) . . ?
O2A Ru1A C3A 110.41(10) . . ?
O2A Ru1A C4A 88.92(10) . . ?
O2A Ru1A C5A 97.05(10) . . ?
O2A Ru1A C6A 127.26(10) . . ?
O3A Ru1A O2A 77.20(7) . . ?
O3A Ru1A N2A 76.71(7) . . ?
O3A Ru1A C1A 103.65(10) . . ?
O3A Ru1A C2A 135.10(11) . . ?
O3A Ru1A C3A 172.32(10) . . ?
O3A Ru1A C4A 145.22(11) . . ?
O3A Ru1A C5A 111.35(10) . . ?
O3A Ru1A C6A 94.51(9) . . ?
N2A Ru1A O2A 82.81(8) . . ?
N2A Ru1A C1A 112.14(10) . . ?
N2A Ru1A C2A 95.45(9) . . ?
N2A Ru1A C3A 104.75(9) . . ?
N2A Ru1A C4A 133.57(11) . . ?
N2A Ru1A C5A 171.75(11) . . ?
N2A Ru1A C6A 146.54(11) . . ?
C1A Ru1A C3A 68.75(11) . . ?
C2A Ru1A C1A 38.22(10) . . ?
C2A Ru1A C3A 37.63(11) . . ?
C2A Ru1A C4A 68.12(12) . . ?
C4A Ru1A C1A 82.02(12) . . ?
C4A Ru1A C3A 37.26(12) . . ?
C5A Ru1A C1A 68.45(12) . . ?
C5A Ru1A C2A 80.09(11) . . ?
C5A Ru1A C3A 67.51(11) . . ?
C5A Ru1A C4A 38.27(12) . . ?
C6A Ru1A C1A 37.92(11) . . ?
C6A Ru1A C2A 67.93(10) . . ?
C6A Ru1A C3A 80.12(10) . . ?
C6A Ru1A C4A 68.72(12) . . ?
C6A Ru1A C5A 37.50(12) . . ?
C14A O2A Ru1A 112.85(17) . . ?
C15A O3A Ru1A 103.45(15) . . ?
N2A N1A C15A 112.60(19) . . ?
C13A N1A N2A 111.4(2) . . ?
C13A N1A C15A 135.6(2) . . ?
N1A N2A Ru1A 110.76(14) . . ?
C11A N2A Ru1A 143.18(16) . . ?
C11A N2A N1A 105.87(19) . . ?
C2A C1A Ru1A 69.97(15) . . ?
C2A C1A C7A 122.3(3) . . ?
C6A C1A Ru1A 69.86(16) . . ?
C6A C1A C2A 116.6(3) . . ?
C6A C1A C7A 121.0(3) . . ?
C7A C1A Ru1A 129.6(2) . . ?
Ru1A C2A H2A 129.4 . . ?
C1A C2A Ru1A 71.81(15) . . ?
C1A C2A H2A 119.1 . . ?
C3A C2A Ru1A 72.26(15) . . ?
C3A C2A C1A 121.8(3) . . ?
C3A C2A H2A 119.1 . . ?
Ru1A C3A H3A 132.3 . . ?
C2A C3A Ru1A 70.12(15) . . ?
C2A C3A H3A 119.7 . . ?
C4A C3A Ru1A 70.90(16) . . ?
C4A C3A C2A 120.5(3) . . ?
C4A C3A H3A 119.7 . . ?
C3A C4A Ru1A 71.84(17) . . ?
C3A C4A C5A 118.1(3) . . ?
C3A C4A C10A 120.9(3) . . ?
C5A C4A Ru1A 70.11(17) . . ?
C5A C4A C10A 120.9(3) . . ?
C10A C4A Ru1A 125.5(2) . . ?
Ru1A C5A H5A 130.5 . . ?
C4A C5A Ru1A 71.62(16) . . ?
C4A C5A H5A 119.4 . . ?
C6A C5A Ru1A 71.16(16) . . ?
C6A C5A C4A 121.2(3) . . ?
C6A C5A H5A 119.4 . . ?
Ru1A C6A H6A 129.9 . . ?
C1A C6A Ru1A 72.22(15) . . ?
C1A C6A H6A 119.1 . . ?
C5A C6A Ru1A 71.34(17) . . ?
C5A C6A C1A 121.7(3) . . ?
C5A C6A H6A 119.1 . . ?
C1A C7A H7A 109.9 . . ?
C1A C7A H7AA 112.2 . . ?
C1A C7A C8A 108.3(3) . . ?
C1A C7A C9A 108.2(3) . . ?
C1A C7A C9Z 104.7(4) . . ?
C8A C7A H7A 109.9 . . ?
C8A C7A H7AA 112.2 . . ?
C8A C7A C9A 110.5(3) . . ?
C8A C7A C9Z 106.7(6) . . ?
C9A C7A H7A 109.9 . . ?
C9Z C7A H7AA 112.2 . . ?
C7A C8A H8AA 109.5 . . ?
C7A C8A H8AB 109.5 . . ?
C7A C8A H8AC 109.5 . . ?
H8AA C8A H8AB 109.5 . . ?
H8AA C8A H8AC 109.5 . . ?
H8AB C8A H8AC 109.5 . . ?
C4A C10A H10G 109.5 . . ?
C4A C10A H10H 109.5 . . ?
C4A C10A H10I 109.5 . . ?
H10G C10A H10H 109.5 . . ?
H10G C10A H10I 109.5 . . ?
H10H C10A H10I 109.5 . . ?
N2A C11A H11A 125.1 . . ?
N2A C11A C12A 109.8(2) . . ?
C12A C11A H11A 125.1 . . ?
C11A C12A H12A 127.0 . . ?
C13A C12A C11A 106.0(2) . . ?
C13A C12A H12A 127.0 . . ?
N1A C13A C12A 106.9(2) . . ?
N1A C13A H13A 126.5 . . ?
C12A C13A H13A 126.5 . . ?
O2A C14A C15A 112.0(2) . . ?
O2A C14A C23A 124.2(3) . . ?
C23A C14A C15A 123.8(2) . . ?
O3A C15A N1A 106.01(19) . . ?
O3A C15A C14A 108.9(2) . . ?
O3A C15A C16A 114.8(2) . . ?
C14A C15A N1A 103.8(2) . . ?
C14A C15A C16A 115.0(2) . . ?
C16A C15A N1A 107.2(2) . . ?
C17A C16A C15A 120.1(3) . . ?
C17A C16A C21A 120.6(3) . . ?
C21A C16A C15A 119.2(3) . . ?
C16A C17A H17A 119.4 . . ?
C16A C17A C18A 121.2(3) . . ?
C18A C17A H17A 119.4 . . ?
C17A C18A H18A 120.5 . . ?
C19A C18A C17A 118.9(4) . . ?
C19A C18A H18A 120.5 . . ?
C18A C19A H19A 119.7 . . ?
C18A C19A C20A 120.6(3) . . ?
C20A C19A H19A 119.7 . . ?
C19A C20A H20A 119.7 . . ?
C19A C20A C21A 120.7(3) . . ?
C21A C20A H20A 119.7 . . ?
C16A C21A C20A 118.0(3) . . ?
C16A C21A C22A 121.9(3) . . ?
C20A C21A C22A 120.1(3) . . ?
O1A C22A C21A 118.5(2) . . ?
O1A C22A C23A 121.8(3) . . ?
C23A C22A C21A 119.7(3) . . ?
C14A C23A C22A 119.6(3) . . ?
C14A C23A C24A 121.1(2) . . ?
C22A C23A C24A 119.3(2) . . ?
C23A C24A H24C 108.6 . . ?
C23A C24A H24D 108.6 . . ?
C23A C24A C25A 114.5(2) . . ?
H24C C24A H24D 107.6 . . ?
C25A C24A H24C 108.6 . . ?
C25A C24A H24D 108.6 . . ?
C24A C25A H25A 106.3 . . ?
C24A C25A C28A 110.8(3) . . ?
C26A C25A C24A 114.5(3) . . ?
C26A C25A H25A 106.3 . . ?
C26A C25A C28A 112.0(3) . . ?
C28A C25A H25A 106.3 . . ?
C25A C26A H26C 108.3 . . ?
C25A C26A H26D 108.3 . . ?
H26C C26A H26D 107.4 . . ?
C27A C26A C25A 115.8(3) . . ?
C27A C26A H26C 108.3 . . ?
C27A C26A H26D 108.3 . . ?
C26A C27A H27D 109.5 . . ?
C26A C27A H27E 109.5 . . ?
C26A C27A H27F 109.5 . . ?
H27D C27A H27E 109.5 . . ?
H27D C27A H27F 109.5 . . ?
H27E C27A H27F 109.5 . . ?
C25A C28A H28C 108.7 . . ?
C25A C28A H28D 108.7 . . ?
H28C C28A H28D 107.6 . . ?
C29A C28A C25A 114.1(3) . . ?
C29A C28A H28C 108.7 . . ?
C29A C28A H28D 108.7 . . ?
C28A C29A H29D 109.5 . . ?
C28A C29A H29E 109.5 . . ?
C28A C29A H29F 109.5 . . ?
H29D C29A H29E 109.5 . . ?
H29D C29A H29F 109.5 . . ?
H29E C29A H29F 109.5 . . ?
C7A C9A H9AA 109.5 . . ?
C7A C9A H9AB 109.5 . . ?
C7A C9A H9AC 109.5 . . ?
H9AA C9A H9AB 109.5 . . ?
H9AA C9A H9AC 109.5 . . ?
H9AB C9A H9AC 109.5 . . ?
C7A C9Z H9ZA 109.5 . . ?
C7A C9Z H9ZB 109.5 . . ?
C7A C9Z H9ZC 109.5 . . ?
H9ZA C9Z H9ZB 109.5 . . ?
H9ZA C9Z H9ZC 109.5 . . ?
H9ZB C9Z H9ZC 109.5 . . ?
O2B Ru1B N2B 82.01(7) . . ?
O2B Ru1B C2B 150.5(6) . . ?
O2B Ru1B C3B 113.0(5) . . ?
O2B Ru1B C4B 92.8(3) . . ?
O2B Ru1B C5B 103.0(3) . . ?
O2B Ru1B C6B 131.7(3) . . ?
O2B Ru1B C5Y 88.8(3) . . ?
O3B Ru1B O2B 77.70(7) . . ?
O3B Ru1B N2B 76.59(7) . . ?
O3B Ru1B C2B 130.3(6) . . ?
O3B Ru1B C3B 169.0(5) . . ?
O3B Ru1B C4B 142.3(3) . . ?
O3B Ru1B C5B 108.4(2) . . ?
O3B Ru1B C6B 91.8(2) . . ?
O3B Ru1B C2Y 137.2(10) . . ?
O3B Ru1B C5Y 117.6(4) . . ?
N2B Ru1B C2B 94.7(5) . . ?
N2B Ru1B C3B 106.8(4) . . ?
N2B Ru1B C4B 138.8(3) . . ?
N2B Ru1B C5B 173.4(2) . . ?
N2B Ru1B C6B 141.6(3) . . ?
N2B Ru1B C5Y 161.1(4) . . ?
C2B Ru1B C6B 65.1(6) . . ?
C3B Ru1B C2B 39.9(8) . . ?
C3B Ru1B C5B 67.5(4) . . ?
C3B Ru1B C6B 79.1(4) . . ?
C4B Ru1B C2B 70.5(6) . . ?
C4B Ru1B C3B 38.6(5) . . ?
C4B Ru1B C5B 37.8(3) . . ?
C4B Ru1B C6B 67.4(3) . . ?
C5B Ru1B C2B 78.9(5) . . ?
C5B Ru1B C6B 36.0(3) . . ?
C1Y Ru1B O2B 158.3(5) . . ?
C1Y Ru1B O3B 103.3(7) . . ?
C1Y Ru1B N2B 119.5(5) . . ?
C1Y Ru1B C2Y 43.4(12) . . ?
C1Y Ru1B C5Y 71.4(6) . . ?
C1Y Ru1B C6Y 40.4(5) . . ?
C2Y Ru1B O2B 144.1(11) . . ?
C2Y Ru1B N2B 96.6(8) . . ?
C2Y Ru1B C5Y 81.2(9) . . ?
C6Y Ru1B O2B 117.9(4) . . ?
C6Y Ru1B O3B 98.1(4) . . ?
C6Y Ru1B N2B 158.2(4) . . ?
C6Y Ru1B C2Y 72.7(10) . . ?
C6Y Ru1B C5Y 38.2(4) . . ?
C14B O2B Ru1B 112.51(18) . . ?
C15B O3B Ru1B 103.59(14) . . ?
N2B N1B C15B 112.18(17) . . ?
C13B N1B N2B 111.54(18) . . ?
C13B N1B C15B 135.21(19) . . ?
N1B N2B Ru1B 110.61(13) . . ?
C11B N2B Ru1B 142.86(16) . . ?
C11B N2B N1B 106.26(19) . . ?
N2B C11B H11B 125.0 . . ?
N2B C11B C12B 110.0(2) . . ?
C12B C11B H11B 125.0 . . ?
C11B C12B H12B 127.3 . . ?
C13B C12B C11B 105.4(2) . . ?
C13B C12B H12B 127.3 . . ?
N1B C13B C12B 106.7(2) . . ?
N1B C13B H13B 126.7 . . ?
C12B C13B H13B 126.7 . . ?
O2B C14B C15B 112.2(2) . . ?
O2B C14B C23B 124.1(3) . . ?
C23B C14B C15B 123.7(2) . . ?
O3B C15B N1B 106.16(18) . . ?
O3B C15B C14B 109.60(19) . . ?
O3B C15B C16B 113.2(2) . . ?
C14B C15B N1B 103.3(2) . . ?
C16B C15B N1B 108.80(18) . . ?
C16B C15B C14B 114.9(2) . . ?
C17B C16B C15B 119.9(2) . . ?
C17B C16B C21B 120.8(2) . . ?
C21B C16B C15B 119.3(2) . . ?
C16B C17B H17B 120.0 . . ?
C18B C17B C16B 120.0(3) . . ?
C18B C17B H17B 120.0 . . ?
C17B C18B H18B 120.0 . . ?
C19B C18B C17B 120.0(3) . . ?
C19B C18B H18B 120.0 . . ?
C18B C19B H19B 119.9 . . ?
C18B C19B C20B 120.3(2) . . ?
C20B C19B H19B 119.9 . . ?
C19B C20B H20B 119.9 . . ?
C19B C20B C21B 120.3(3) . . ?
C21B C20B H20B 119.9 . . ?
C16B C21B C20B 118.6(3) . . ?
C16B C21B C22B 121.9(2) . . ?
C20B C21B C22B 119.5(2) . . ?
O1B C22B C21B 119.1(2) . . ?
O1B C22B C23B 121.2(3) . . ?
C23B C22B C21B 119.6(2) . . ?
C14B C23B C22B 119.2(3) . . ?
C14B C23B C24B 121.3(2) . . ?
C22B C23B C24B 119.4(2) . . ?
C23B C24B H24A 108.6 . . ?
C23B C24B H24B 108.6 . . ?
C23B C24B C25B 114.8(2) . . ?
H24A C24B H24B 107.6 . . ?
C25B C24B H24A 108.6 . . ?
C25B C24B H24B 108.6 . . ?
C24B C25B H25B 108.1 . . ?
C26B C25B C24B 110.7(3) . . ?
C26B C25B H25B 108.1 . . ?
C28B C25B C24B 109.8(3) . . ?
C28B C25B H25B 108.1 . . ?
C28B C25B C26B 111.8(3) . . ?
C25B C26B H26A 108.4 . . ?
C25B C26B H26B 108.4 . . ?
H26A C26B H26B 107.4 . . ?
C27B C26B C25B 115.6(4) . . ?
C27B C26B H26A 108.4 . . ?
C27B C26B H26B 108.4 . . ?
C26B C27B H27A 109.5 . . ?
C26B C27B H27B 109.5 . . ?
C26B C27B H27C 109.5 . . ?
H27A C27B H27B 109.5 . . ?
H27A C27B H27C 109.5 . . ?
H27B C27B H27C 109.5 . . ?
C25B C28B H28A 108.4 . . ?
C25B C28B H28B 108.4 . . ?
H28A C28B H28B 107.5 . . ?
C29B C28B C25B 115.3(3) . . ?
C29B C28B H28A 108.4 . . ?
C29B C28B H28B 108.4 . . ?
C28B C29B H29A 109.5 . . ?
C28B C29B H29B 109.5 . . ?
C28B C29B H29C 109.5 . . ?
H29A C29B H29B 109.5 . . ?
H29A C29B H29C 109.5 . . ?
H29B C29B H29C 109.5 . . ?
C2B C1B Ru1B 69.5(8) . . ?
C2B C1B C6B 117.2(11) . . ?
C2B C1B C7B 120.9(11) . . ?
C6B C1B Ru1B 69.6(5) . . ?
C6B C1B C7B 121.9(11) . . ?
C7B C1B Ru1B 131.8(7) . . ?
Ru1B C2B H2B 129.9 . . ?
C1B C2B Ru1B 75.3(9) . . ?
C1B C2B H2B 119.3 . . ?
C1B C2B C3B 121.3(14) . . ?
C3B C2B Ru1B 68.0(8) . . ?
C3B C2B H2B 119.3 . . ?
Ru1B C3B H3B 129.9 . . ?
C2B C3B Ru1B 72.1(9) . . ?
C2B C3B H3B 120.5 . . ?
C4B C3B Ru1B 69.9(7) . . ?
C4B C3B C2B 119.1(11) . . ?
C4B C3B H3B 120.5 . . ?
C3B C4B Ru1B 71.4(7) . . ?
C3B C4B C10B 121.7(11) . . ?
C5B C4B Ru1B 72.4(5) . . ?
C5B C4B C3B 117.2(11) . . ?
C5B C4B C10B 120.9(11) . . ?
C10B C4B Ru1B 121.9(6) . . ?
Ru1B C5B H5B 129.9 . . ?
C4B C5B Ru1B 69.9(5) . . ?
C4B C5B H5B 118.2 . . ?
C6B C5B Ru1B 74.8(5) . . ?
C6B C5B C4B 123.5(9) . . ?
C6B C5B H5B 118.2 . . ?
Ru1B C6B H6B 131.4 . . ?
C1B C6B Ru1B 73.2(6) . . ?
C1B C6B H6B 119.2 . . ?
C5B C6B Ru1B 69.2(5) . . ?
C5B C6B C1B 121.6(9) . . ?
C5B C6B H6B 119.2 . . ?
C1B C7B H7B 107.8 . . ?
C1B C7B C9B 112.1(9) . . ?
C8B C7B C1B 110.0(8) . . ?
C8B C7B H7B 107.8 . . ?
C8B C7B C9B 111.2(9) . . ?
C9B C7B H7B 107.8 . . ?
C7B C8B H8BA 109.5 . . ?
C7B C8B H8BB 109.5 . . ?
C7B C8B H8BC 109.5 . . ?
H8BA C8B H8BB 109.5 . . ?
H8BA C8B H8BC 109.5 . . ?
H8BB C8B H8BC 109.5 . . ?
C7B C9B H9BA 109.5 . . ?
C7B C9B H9BB 109.5 . . ?
C7B C9B H9BC 109.5 . . ?
H9BA C9B H9BB 109.5 . . ?
H9BA C9B H9BC 109.5 . . ?
H9BB C9B H9BC 109.5 . . ?
C4B C10B H10A 109.5 . . ?
C4B C10B H10B 109.5 . . ?
C4B C10B H10C 109.5 . . ?
H10A C10B H10B 109.5 . . ?
H10A C10B H10C 109.5 . . ?
H10B C10B H10C 109.5 . . ?
C2Y C1Y Ru1B 70.2(13) . . ?
C6Y C1Y Ru1B 71.9(9) . . ?
C6Y C1Y C2Y 114.2(19) . . ?
C6Y C1Y C7Y 121.1(18) . . ?
C7Y C1Y Ru1B 122.5(13) . . ?
C7Y C1Y C2Y 124.5(16) . . ?
Ru1B C2Y H2Y 127.2 . . ?
C1Y C2Y Ru1B 66.4(14) . . ?
C1Y C2Y H2Y 118.4 . . ?
C3Y C2Y Ru1B 79.9(16) . . ?
C3Y C2Y C1Y 123(2) . . ?
C3Y C2Y H2Y 118.4 . . ?
Ru1B C3Y H3Y 135.3 . . ?
C2Y C3Y Ru1B 64.0(17) . . ?
C2Y C3Y H3Y 119.4 . . ?
C2Y C3Y C4Y 121(2) . . ?
C4Y C3Y Ru1B 74.9(11) . . ?
C4Y C3Y H3Y 119.4 . . ?
C3Y C4Y Ru1B 69.3(13) . . ?
C3Y C4Y C5Y 118.5(15) . . ?
C3Y C4Y C10Y 122.0(14) . . ?
C5Y C4Y Ru1B 68.0(7) . . ?
C5Y C4Y C10Y 119.3(13) . . ?
C10Y C4Y Ru1B 129.8(9) . . ?
Ru1B C5Y H5Y 133.5 . . ?
C4Y C5Y Ru1B 75.3(8) . . ?
C4Y C5Y H5Y 119.9 . . ?
C6Y C5Y Ru1B 64.4(8) . . ?
C6Y C5Y C4Y 120.2(13) . . ?
C6Y C5Y H5Y 119.9 . . ?
Ru1B C6Y H6Y 128.7 . . ?
C1Y C6Y Ru1B 67.7(10) . . ?
C1Y C6Y C5Y 122.8(16) . . ?
C1Y C6Y H6Y 118.6 . . ?
C5Y C6Y Ru1B 77.4(8) . . ?
C5Y C6Y H6Y 118.6 . . ?
C1Y C7Y H7Y 101.1 . . ?
C1Y C7Y C8Y 109.3(13) . . ?
C8Y C7Y H7Y 101.1 . . ?
C9Y C7Y C1Y 118.3(14) . . ?
C9Y C7Y H7Y 101.1 . . ?
C9Y C7Y C8Y 121.5(16) . . ?
C7Y C8Y H8YA 109.5 . . ?
C7Y C8Y H8YB 109.5 . . ?
C7Y C8Y H8YC 109.5 . . ?
H8YA C8Y H8YB 109.5 . . ?
H8YA C8Y H8YC 109.5 . . ?
H8YB C8Y H8YC 109.5 . . ?
C7Y C9Y H9YA 109.5 . . ?
C7Y C9Y H9YB 109.5 . . ?
C7Y C9Y H9YC 109.5 . . ?
H9YA C9Y H9YB 109.5 . . ?
H9YA C9Y H9YC 109.5 . . ?
H9YB C9Y H9YC 109.5 . . ?
C4Y C10Y H10D 109.5 . . ?
C4Y C10Y H10E 109.5 . . ?
C4Y C10Y H10F 109.5 . . ?
H10D C10Y H10E 109.5 . . ?
H10D C10Y H10F 109.5 . . ?
H10E C10Y H10F 109.5 . . ?

loop_
_geom_torsion_atom_site_label_1
_geom_torsion_atom_site_label_2
_geom_torsion_atom_site_label_3
_geom_torsion_atom_site_label_4
_geom_torsion
_geom_torsion_site_symmetry_1
_geom_torsion_site_symmetry_2
_geom_torsion_site_symmetry_3
_geom_torsion_site_symmetry_4
_geom_torsion_publ_flag
Ru1A O2A C14A C15A -3.8(3) . . . . ?
Ru1A O2A C14A C23A 176.4(2) . . . . ?
Ru1A O3A C15A N1A 57.5(2) . . . . ?
Ru1A O3A C15A C14A -53.72(19) . . . . ?
Ru1A O3A C15A C16A 175.67(18) . . . . ?
Ru1A N2A C11A C12A -173.8(2) . . . . ?
Ru1A C1A C2A C3A 54.5(2) . . . . ?
Ru1A C1A C6A C5A -53.6(2) . . . . ?
Ru1A C1A C7A C8A -168.5(2) . . . . ?
Ru1A C1A C7A C9A -48.7(4) . . . . ?
Ru1A C1A C7A C9Z 78.0(6) . . . . ?
Ru1A C2A C3A C4A 51.9(2) . . . . ?
Ru1A C3A C4A C5A 54.5(2) . . . . ?
Ru1A C3A C4A C10A -121.1(3) . . . . ?
Ru1A C4A C5A C6A 53.2(2) . . . . ?
Ru1A C5A C6A C1A 54.0(2) . . . . ?
O1A C22A C23A C14A 176.7(2) . . . . ?
O1A C22A C23A C24A -1.8(4) . . . . ?
O2A C14A C15A O3A 39.8(3) . . . . ?
O2A C14A C15A N1A -72.8(3) . . . . ?
O2A C14A C15A C16A 170.4(2) . . . . ?
O2A C14A C23A C22A -174.8(2) . . . . ?
O2A C14A C23A C24A 3.7(4) . . . . ?
O3A C15A C16A C17A -46.5(4) . . . . ?
O3A C15A C16A C21A 137.4(3) . . . . ?
N1A N2A C11A C12A 0.3(3) . . . . ?
N1A C15A C16A C17A 71.0(4) . . . . ?
N1A C15A C16A C21A -105.1(3) . . . . ?
N2A N1A C13A C12A 1.1(3) . . . . ?
N2A N1A C15A O3A -39.8(3) . . . . ?
N2A N1A C15A C14A 74.9(3) . . . . ?
N2A N1A C15A C16A -162.9(2) . . . . ?
N2A C11A C12A C13A 0.4(3) . . . . ?
C1A C2A C3A Ru1A -54.3(2) . . . . ?
C1A C2A C3A C4A -2.4(4) . . . . ?
C2A C1A C6A Ru1A 53.7(2) . . . . ?
C2A C1A C6A C5A 0.1(4) . . . . ?
C2A C1A C7A C8A 101.6(3) . . . . ?
C2A C1A C7A C9A -138.6(3) . . . . ?
C2A C1A C7A C9Z -11.9(7) . . . . ?
C2A C3A C4A Ru1A -51.5(2) . . . . ?
C2A C3A C4A C5A 2.9(4) . . . . ?
C2A C3A C4A C10A -172.6(3) . . . . ?
C3A C4A C5A Ru1A -55.3(2) . . . . ?
C3A C4A C5A C6A -2.1(4) . . . . ?
C4A C5A C6A Ru1A -53.4(2) . . . . ?
C4A C5A C6A C1A 0.6(4) . . . . ?
C6A C1A C2A Ru1A -53.7(2) . . . . ?
C6A C1A C2A C3A 0.8(4) . . . . ?
C6A C1A C7A C8A -79.8(4) . . . . ?
C6A C1A C7A C9A 40.0(4) . . . . ?
C6A C1A C7A C9Z 166.6(6) . . . . ?
C7A C1A C2A Ru1A 124.9(3) . . . . ?
C7A C1A C2A C3A 179.4(3) . . . . ?
C7A C1A C6A Ru1A -124.9(3) . . . . ?
C7A C1A C6A C5A -178.5(3) . . . . ?
C10A C4A C5A Ru1A 120.2(3) . . . . ?
C10A C4A C5A C6A 173.5(3) . . . . ?
C11A C12A C13A N1A -0.9(3) . . . . ?
C13A N1A N2A Ru1A 175.37(19) . . . . ?
C13A N1A N2A C11A -0.8(3) . . . . ?
C13A N1A C15A O3A 147.6(3) . . . . ?
C13A N1A C15A C14A -97.7(3) . . . . ?
C13A N1A C15A C16A 24.5(4) . . . . ?
C14A C15A C16A C17A -174.2(3) . . . . ?
C14A C15A C16A C21A 9.8(4) . . . . ?
C14A C23A C24A C25A 106.4(3) . . . . ?
C15A N1A N2A Ru1A 0.9(3) . . . . ?
C15A N1A N2A C11A -175.3(2) . . . . ?
C15A N1A C13A C12A 173.7(3) . . . . ?
C15A C14A C23A C22A 5.4(4) . . . . ?
C15A C14A C23A C24A -176.1(2) . . . . ?
C15A C16A C17A C18A -175.8(3) . . . . ?
C15A C16A C21A C20A 176.2(3) . . . . ?
C15A C16A C21A C22A -6.0(4) . . . . ?
C16A C17A C18A C19A 0.3(7) . . . . ?
C16A C21A C22A O1A -176.3(3) . . . . ?
C16A C21A C22A C23A 1.2(4) . . . . ?
C17A C16A C21A C20A 0.2(5) . . . . ?
C17A C16A C21A C22A 177.9(3) . . . . ?
C17A C18A C19A C20A -1.2(7) . . . . ?
C18A C19A C20A C21A 1.7(7) . . . . ?
C19A C20A C21A C16A -1.1(5) . . . . ?
C19A C20A C21A C22A -178.9(3) . . . . ?
C20A C21A C22A O1A 1.4(4) . . . . ?
C20A C21A C22A C23A 178.9(3) . . . . ?
C21A C16A C17A C18A 0.2(6) . . . . ?
C21A C22A C23A C14A -0.7(4) . . . . ?
C21A C22A C23A C24A -179.2(2) . . . . ?
C22A C23A C24A C25A -75.1(3) . . . . ?
C23A C14A C15A O3A -140.4(2) . . . . ?
C23A C14A C15A N1A 107.0(3) . . . . ?
C23A C14A C15A C16A -9.8(4) . . . . ?
C23A C24A C25A C26A -53.5(3) . . . . ?
C23A C24A C25A C28A 178.7(2) . . . . ?
C24A C25A C26A C27A -67.5(4) . . . . ?
C24A C25A C28A C29A -65.7(4) . . . . ?
C26A C25A C28A C29A 165.1(4) . . . . ?
C28A C25A C26A C27A 59.6(4) . . . . ?
Ru1B O2B C14B C15B 3.0(2) . . . . ?
Ru1B O2B C14B C23B -177.66(19) . . . . ?
Ru1B O3B C15B N1B -58.38(19) . . . . ?
Ru1B O3B C15B C14B 52.54(18) . . . . ?
Ru1B O3B C15B C16B -177.69(16) . . . . ?
Ru1B N2B C11B C12B 170.7(2) . . . . ?
Ru1B C1B C2B C3B -52.2(12) . . . . ?
Ru1B C1B C6B C5B 51.6(8) . . . . ?
Ru1B C1B C7B C8B -158.9(8) . . . . ?
Ru1B C1B C7B C9B -34.7(15) . . . . ?
Ru1B C2B C3B C4B -53.7(10) . . . . ?
Ru1B C3B C4B C5B -57.9(7) . . . . ?
Ru1B C3B C4B C10B 116.5(8) . . . . ?
Ru1B C4B C5B C6B -54.7(8) . . . . ?
Ru1B C5B C6B C1B -53.3(8) . . . . ?
Ru1B C1Y C2Y C3Y -59(2) . . . . ?
Ru1B C1Y C6Y C5Y 56.9(14) . . . . ?
Ru1B C1Y C7Y C8Y 156.4(13) . . . . ?
Ru1B C1Y C7Y C9Y -59(2) . . . . ?
Ru1B C2Y C3Y C4Y -51(2) . . . . ?
Ru1B C3Y C4Y C5Y -48.7(12) . . . . ?
Ru1B C3Y C4Y C10Y 124.8(13) . . . . ?
Ru1B C4Y C5Y C6Y -48.0(11) . . . . ?
Ru1B C5Y C6Y C1Y -52.6(14) . . . . ?
O1B C22B C23B C14B -179.9(2) . . . . ?
O1B C22B C23B C24B -3.2(3) . . . . ?
O2B C14B C15B O3B -38.5(3) . . . . ?
O2B C14B C15B N1B 74.3(2) . . . . ?
O2B C14B C15B C16B -167.37(19) . . . . ?
O2B C14B C23B C22B 174.1(2) . . . . ?
O2B C14B C23B C24B -2.5(4) . . . . ?
O3B C15B C16B C17B 41.7(3) . . . . ?
O3B C15B C16B C21B -136.3(2) . . . . ?
N1B N2B C11B C12B -2.4(3) . . . . ?
N1B C15B C16B C17B -76.1(3) . . . . ?
N1B C15B C16B C21B 105.9(3) . . . . ?
N2B N1B C13B C12B -2.7(3) . . . . ?
N2B N1B C15B O3B 41.1(3) . . . . ?
N2B N1B C15B C14B -74.2(2) . . . . ?
N2B N1B C15B C16B 163.3(2) . . . . ?
N2B C11B C12B C13B 0.8(4) . . . . ?
C11B C12B C13B N1B 1.1(3) . . . . ?
C13B N1B N2B Ru1B -172.35(18) . . . . ?
C13B N1B N2B C11B 3.2(3) . . . . ?
C13B N1B C15B O3B -152.2(3) . . . . ?
C13B N1B C15B C14B 92.5(3) . . . . ?
C13B N1B C15B C16B -30.0(4) . . . . ?
C14B C15B C16B C17B 168.7(2) . . . . ?
C14B C15B C16B C21B -9.3(3) . . . . ?
C14B C23B C24B C25B -98.5(3) . . . . ?
C15B N1B N2B Ru1B -2.3(3) . . . . ?
C15B N1B N2B C11B 173.2(2) . . . . ?
C15B N1B C13B C12B -169.5(3) . . . . ?
C15B C14B C23B C22B -6.6(4) . . . . ?
C15B C14B C23B C24B 176.8(2) . . . . ?
C15B C16B C17B C18B -176.2(2) . . . . ?
C15B C16B C21B C20B 177.2(2) . . . . ?
C15B C16B C21B C22B -0.3(3) . . . . ?
C16B C17B C18B C19B -0.9(4) . . . . ?
C16B C21B C22B O1B -176.4(2) . . . . ?
C16B C21B C22B C23B 7.6(3) . . . . ?
C17B C16B C21B C20B -0.8(3) . . . . ?
C17B C16B C21B C22B -178.3(2) . . . . ?
C17B C18B C19B C20B -0.9(4) . . . . ?
C18B C19B C20B C21B 1.9(4) . . . . ?
C19B C20B C21B C16B -1.1(4) . . . . ?
C19B C20B C21B C22B 176.5(2) . . . . ?
C20B C21B C22B O1B 6.1(3) . . . . ?
C20B C21B C22B C23B -169.9(2) . . . . ?
C21B C16B C17B C18B 1.7(4) . . . . ?
C21B C22B C23B C14B -4.0(3) . . . . ?
C21B C22B C23B C24B 172.6(2) . . . . ?
C22B C23B C24B C25B 84.9(3) . . . . ?
C23B C14B C15B O3B 142.2(2) . . . . ?
C23B C14B C15B N1B -105.0(2) . . . . ?
C23B C14B C15B C16B 13.3(3) . . . . ?
C23B C24B C25B C26B -176.0(3) . . . . ?
C23B C24B C25B C28B 60.0(3) . . . . ?
C24B C25B C26B C27B 58.5(4) . . . . ?
C24B C25B C28B C29B -177.5(3) . . . . ?
C26B C25B C28B C29B 59.2(4) . . . . ?
C28B C25B C26B C27B -178.7(3) . . . . ?
C1B C2B C3B Ru1B 55.5(13) . . . . ?
C1B C2B C3B C4B 2(2) . . . . ?
C2B C1B C6B Ru1B -52.3(10) . . . . ?
C2B C1B C6B C5B -0.8(14) . . . . ?
C2B C1B C7B C8B -69.6(13) . . . . ?
C2B C1B C7B C9B 54.6(15) . . . . ?
C2B C3B C4B Ru1B 54.8(11) . . . . ?
C2B C3B C4B C5B -3.1(16) . . . . ?
C2B C3B C4B C10B 171.3(11) . . . . ?
C3B C4B C5B Ru1B 57.4(8) . . . . ?
C3B C4B C5B C6B 2.7(13) . . . . ?
C4B C5B C6B Ru1B 52.5(8) . . . . ?
C4B C5B C6B C1B -0.8(14) . . . . ?
C6B C1B C2B Ru1B 52.4(9) . . . . ?
C6B C1B C2B C3B 0.2(19) . . . . ?
C6B C1B C7B C8B 110.7(10) . . . . ?
C6B C1B C7B C9B -125.1(11) . . . . ?
C7B C1B C2B Ru1B -127.3(9) . . . . ?
C7B C1B C2B C3B -179.5(12) . . . . ?
C7B C1B C6B Ru1B 127.3(9) . . . . ?
C7B C1B C6B C5B 178.9(9) . . . . ?
C10B C4B C5B Ru1B -117.1(8) . . . . ?
C10B C4B C5B C6B -171.8(8) . . . . ?
C1Y C2Y C3Y Ru1B 53(2) . . . . ?
C1Y C2Y C3Y C4Y 2(4) . . . . ?
C2Y C1Y C6Y Ru1B -57.5(16) . . . . ?
C2Y C1Y C6Y C5Y -1(2) . . . . ?
C2Y C1Y C7Y C8Y -116(2) . . . . ?
C2Y C1Y C7Y C9Y 28(3) . . . . ?
C2Y C3Y C4Y Ru1B 46(2) . . . . ?
C2Y C3Y C4Y C5Y -3(3) . . . . ?
C2Y C3Y C4Y C10Y 171(2) . . . . ?
C3Y C4Y C5Y Ru1B 49.3(14) . . . . ?
C3Y C4Y C5Y C6Y 1(2) . . . . ?
C4Y C5Y C6Y Ru1B 52.8(11) . . . . ?
C4Y C5Y C6Y C1Y 0(2) . . . . ?
C6Y C1Y C2Y Ru1B 58.5(14) . . . . ?
C6Y C1Y C2Y C3Y -1(3) . . . . ?
C6Y C1Y C7Y C8Y 69(2) . . . . ?
C6Y C1Y C7Y C9Y -146.3(17) . . . . ?
C7Y C1Y C2Y Ru1B -116.5(17) . . . . ?
C7Y C1Y C2Y C3Y -176(2) . . . . ?
C7Y C1Y C6Y Ru1B 117.6(16) . . . . ?
C7Y C1Y C6Y C5Y 174.5(14) . . . . ?
C10Y C4Y C5Y Ru1B -124.4(12) . . . . ?
C10Y C4Y C5Y C6Y -172.3(13) . . . . ?

_shelx_res_file                  
;
TITL alro156_a.res in P-1
    alro156.res
    created by SHELXL-2018/3 at 12:56:55 on 27-May-2025
REM Old TITL
REM SHELXT solution in P-1: R1 0.241, Rweak 0.006, Alpha 0.059
REM <I/s> 0.000 for 0 systematic absences, Orientation as input
REM Formula found by SHELXT: C57 N4 O7 Ru2
CELL 0.71073 12.467 14.7959 15.8824 70.962 81.738 70.666
ZERR 4 0.0004 0.0005 0.0005 0.002 0.003 0.002
LATT 1
SFAC C H N O Ru
UNIT 116 136 8 12 4
SIMU 0.02 0.04 2 C1Y C1B C2Y C2B C3B C3Y C4B C4Y C5Y C5B C6Y C6B C7B C7Y =
 C8Y C8B C9Y C9B
ISOR 0.01 0.02 C10Y C10B
SIMU 0.01 0.02 2 C2Y C3Y C1Y

L.S. 50
PLAN  8
SIZE 0.03 0.1 0.22
TEMP -173.15
CONF
BOND
list 4
MORE -1
BOND $H
fmap 2
acta
SHEL 999 0.71
OMIT 0 0 1
OMIT 2 3 1
OMIT 2 3 3
OMIT 3 1 1
REM <olex2.extras>
REM <HklSrc "%.\\1f_Alro156.hkl">
REM </olex2.extras>

WGHT    0.057300
FVAR       0.28447   0.54753   0.62542
RU1A  5    0.473376    0.379983    0.739238    11.00000    0.03336    0.03172 =
         0.01717   -0.00277    0.00381    0.00121
O1A   4    0.184955    0.144836    1.046419    11.00000    0.04057    0.05391 =
         0.02415    0.00590    0.01126    0.00062
O2A   4    0.352398    0.302724    0.779628    11.00000    0.03621    0.05177 =
         0.01704    0.00346    0.00057   -0.00884
O3A   4    0.437935    0.377427    0.870705    11.00000    0.04372    0.04918 =
         0.02040   -0.01097    0.00463   -0.00012
N1A   3    0.541670    0.210608    0.893022    11.00000    0.03156    0.04559 =
         0.01351    0.00069    0.00174    0.00002
N2A   3    0.582071    0.242298    0.808316    11.00000    0.03200    0.03867 =
         0.01478   -0.00038    0.00138   -0.00246
C1A   1    0.560125    0.493974    0.685063    11.00000    0.05435    0.02697 =
         0.03412   -0.00190    0.00185   -0.00699
C2A   1    0.599225    0.420726    0.638962    11.00000    0.04721    0.02574 =
         0.03259    0.00064    0.01782    0.00110
AFIX  43
H2A   2    0.678505    0.387579    0.635070    11.00000   -1.20000
AFIX   0
C3A   1    0.524241    0.395981    0.599086    11.00000    0.08068    0.03407 =
         0.01826   -0.00437    0.01259   -0.01753
AFIX  43
H3A   2    0.553369    0.348452    0.566778    11.00000   -1.20000
AFIX   0
C4A   1    0.407417    0.440389    0.606355    11.00000    0.07471    0.05052 =
         0.02040    0.01241   -0.00751   -0.02174
C5A   1    0.367436    0.514398    0.651417    11.00000    0.04342    0.05219 =
         0.02869    0.01497   -0.00286    0.00592
AFIX  43
H5A   2    0.288086    0.547242    0.655386    11.00000   -1.20000
AFIX   0
C6A   1    0.441853    0.539649    0.689699    11.00000    0.06671    0.02489 =
         0.02839   -0.00195    0.00628    0.00764
AFIX  43
H6A   2    0.412348    0.589146    0.719933    11.00000   -1.20000
AFIX   0
C7A   1    0.640521    0.520792    0.729436    11.00000    0.09172    0.04353 =
         0.06555    0.00217   -0.02409   -0.02629
PART 1
AFIX  13
H7A   2    0.715116    0.466443    0.738469    21.00000   -1.20000
AFIX  13
PART 2
H7AA  2    0.612773    0.524020    0.790989   -21.00000   -1.20000
AFIX   0
PART 0
C8A   1    0.658098    0.619997    0.668703    11.00000    0.13647    0.08336 =
         0.07660   -0.00628   -0.01500   -0.06784
AFIX 137
H8AA  2    0.697908    0.610024    0.613031    11.00000   -1.50000
H8AB  2    0.703583    0.641992    0.698934    11.00000   -1.50000
H8AC  2    0.584013    0.671238    0.655412    11.00000   -1.50000
AFIX   0
C10A  1    0.326139    0.405597    0.573543    11.00000    0.12852    0.11301 =
         0.04415    0.03244   -0.04689   -0.07540
AFIX 137
H10G  2    0.368806    0.351083    0.548271    11.00000   -1.50000
H10H  2    0.280021    0.461558    0.527563    11.00000   -1.50000
H10I  2    0.276314    0.381347    0.623289    11.00000   -1.50000
AFIX   0
C11A  1    0.675556    0.168428    0.798884    11.00000    0.03177    0.03870 =
         0.01864   -0.00191    0.00278   -0.00039
AFIX  43
H11A  2    0.722589    0.169476    0.746127    11.00000   -1.20000
AFIX   0
C12A  1    0.693569    0.089812    0.877956    11.00000    0.03759    0.04224 =
         0.02550    0.00173   -0.00262    0.00402
AFIX  43
H12A  2    0.754015    0.028529    0.889371    11.00000   -1.20000
AFIX   0
C13A  1    0.606048    0.118902    0.936211    11.00000    0.03714    0.04794 =
         0.01695    0.00736   -0.00410   -0.00299
AFIX  43
H13A  2    0.593702    0.081033    0.995795    11.00000   -1.20000
AFIX   0
C14A  1    0.343585    0.265651    0.865527    11.00000    0.02843    0.04622 =
         0.01518    0.00115    0.00008    0.00339
C15A  1    0.429215    0.282849    0.912550    11.00000    0.03194    0.05192 =
         0.01869   -0.00358    0.00437   -0.00061
C16A  1    0.411676    0.257172    1.012983    11.00000    0.03624    0.07422 =
         0.01631   -0.00792    0.00134   -0.00130
C17A  1    0.477457    0.278061    1.061554    11.00000    0.04773    0.13009 =
         0.02594   -0.02225    0.00434   -0.02219
AFIX  43
H17A  2    0.530468    0.312766    1.031493    11.00000   -1.20000
AFIX   0
C18A  1    0.468219    0.249533    1.153842    11.00000    0.05913    0.19310 =
         0.02392   -0.02979    0.00123   -0.03167
AFIX  43
H18A  2    0.514075    0.264694    1.186978    11.00000   -1.20000
AFIX   0
C19A  1    0.391656    0.198961    1.196648    11.00000    0.06850    0.18730 =
         0.01657   -0.01345   -0.00011   -0.02620
AFIX  43
H19A  2    0.385623    0.177864    1.259933    11.00000   -1.20000
AFIX   0
C20A  1    0.323535    0.178543    1.148683    11.00000    0.05085    0.12481 =
         0.02045   -0.00538    0.00797   -0.00913
AFIX  43
H20A  2    0.269598    0.145070    1.179186    11.00000   -1.20000
AFIX   0
C21A  1    0.333027    0.206673    1.055313    11.00000    0.03390    0.07308 =
         0.02052   -0.00241    0.00314    0.00323
C22A  1    0.257406    0.185742    1.004295    11.00000    0.03059    0.04964 =
         0.01983    0.00380    0.00554    0.00931
C23A  1    0.266288    0.216386    0.908917    11.00000    0.02802    0.05271 =
         0.02087    0.00262    0.00393    0.00093
C24A  1    0.188692    0.196162    0.857939    11.00000    0.03303    0.06737 =
         0.02488    0.00242    0.00052   -0.01144
AFIX  23
H24C  2    0.189456    0.238650    0.795226    11.00000   -1.20000
H24D  2    0.110126    0.216457    0.883083    11.00000   -1.20000
AFIX   0
C25A  1    0.219726    0.086987    0.859204    11.00000    0.05600    0.07283 =
         0.02582   -0.00352    0.00725   -0.02257
AFIX  13
H25A  2    0.211029    0.047328    0.922789    11.00000   -1.20000
AFIX   0
C26A  1    0.342337    0.042706    0.829435    11.00000    0.07899    0.07081 =
         0.03277   -0.00411    0.00577   -0.01758
AFIX  23
H26C  2    0.393208    0.052278    0.866069    11.00000   -1.20000
H26D  2    0.357817   -0.030455    0.842138    11.00000   -1.20000
AFIX   0
C27A  1    0.373103    0.085941    0.732206    11.00000    0.07763    0.09044 =
         0.03533   -0.00205    0.01219   -0.02072
AFIX 137
H27D  2    0.328859    0.071159    0.694947    11.00000   -1.50000
H27E  2    0.454455    0.055891    0.720780    11.00000   -1.50000
H27F  2    0.355925    0.158780    0.717908    11.00000   -1.50000
AFIX   0
C28A  1    0.134321    0.072936    0.807355    11.00000    0.08013    0.12628 =
         0.05189   -0.03005    0.01567   -0.05101
AFIX  23
H28C  2    0.131390    0.119634    0.746103    11.00000   -1.20000
H28D  2    0.162261    0.003742    0.802761    11.00000   -1.20000
AFIX   0
C29A  1    0.013858    0.090973    0.849488    11.00000    0.09117    0.25686 =
         0.14877   -0.12632    0.04939   -0.10742
AFIX 137
H29D  2   -0.037855    0.090550    0.808712    11.00000   -1.50000
H29E  2   -0.011230    0.156151    0.861018    11.00000   -1.50000
H29F  2    0.013431    0.037781    0.905744    11.00000   -1.50000
AFIX   0
PART 1
C9A   1    0.579910    0.533728    0.829466    21.00000    0.13023    0.05452 =
         0.02488   -0.01393    0.00900   -0.04025
AFIX 137
H9AA  2    0.511251    0.591874    0.819786    21.00000   -1.50000
H9AB  2    0.633945    0.543671    0.862129    21.00000   -1.50000
H9AC  2    0.559590    0.473098    0.864156    21.00000   -1.50000
AFIX   0
PART 2
C9Z   1    0.764770    0.431671    0.729053   -21.00000    0.06080    0.14991 =
         0.25823   -0.10317   -0.05188   -0.02331
AFIX 137
H9ZA  2    0.781378    0.422113    0.669784   -21.00000   -1.50000
H9ZB  2    0.760606    0.368640    0.773308   -21.00000   -1.50000
H9ZC  2    0.825246    0.451955    0.743841   -21.00000   -1.50000
AFIX   0

PART 0
RU1B  5    0.888475    0.326863    0.182275    11.00000    0.04610    0.02768 =
         0.02160    0.00506    0.01471    0.00280
O1B   4    0.779308    0.219192    0.602778    11.00000    0.03753    0.03398 =
         0.02175   -0.00455    0.00615   -0.00321
O2B   4    0.909859    0.334099    0.307828    11.00000    0.05640    0.03022 =
         0.02680    0.00185    0.01621   -0.01268
O3B   4    0.754235    0.285082    0.256001    11.00000    0.03498    0.03122 =
         0.01872    0.00479    0.00759    0.00614
N1B   3    0.897814    0.141024    0.318009    11.00000    0.03355    0.02442 =
         0.01938    0.00076    0.00842    0.00004
N2B   3    0.959589    0.172712    0.243688    11.00000    0.03472    0.02887 =
         0.02015    0.00078    0.00989    0.00061
C11B  1    1.048993    0.094579    0.240272    11.00000    0.03590    0.03520 =
         0.02587    0.00007    0.00909    0.00604
AFIX  43
H11B  2    1.106135    0.094165    0.193739    11.00000   -1.20000
AFIX   0
C12B  1    1.046964    0.012612    0.315341    11.00000    0.04422    0.03202 =
         0.03017   -0.00166    0.00763    0.00782
AFIX  43
H12B  2    1.101319   -0.052212    0.329711    11.00000   -1.20000
AFIX   0
C13B  1    0.949180    0.045985    0.364074    11.00000    0.03994    0.02546 =
         0.02295   -0.00029    0.00383   -0.00216
AFIX  43
H13B  2    0.923413    0.008688    0.419532    11.00000   -1.20000
AFIX   0
C14B  1    0.856977    0.282192    0.370960    11.00000    0.03544    0.02150 =
         0.02706   -0.00050    0.01174   -0.00193
C15B  1    0.799423    0.226224    0.336738    11.00000    0.03178    0.02679 =
         0.02079    0.00279    0.00904    0.00313
C16B  1    0.715887    0.182590    0.402186    11.00000    0.02601    0.02869 =
         0.02134    0.00090    0.00534    0.00035
C17B  1    0.643951    0.145526    0.373636    11.00000    0.03393    0.05044 =
         0.02307   -0.00235    0.00138   -0.00299
AFIX  43
H17B  2    0.650292    0.143856    0.313798    11.00000   -1.20000
AFIX   0
C18B  1    0.562830    0.110920    0.432242    11.00000    0.03501    0.06053 =
         0.03837   -0.00423   -0.00014   -0.01608
AFIX  43
H18B  2    0.512733    0.086366    0.412423    11.00000   -1.20000
AFIX   0
C19B  1    0.554635    0.112042    0.519439    11.00000    0.03143    0.05873 =
         0.03498   -0.00088    0.00758   -0.01367
AFIX  43
H19B  2    0.498103    0.089154    0.559328    11.00000   -1.20000
AFIX   0
C20B  1    0.628503    0.146408    0.549124    11.00000    0.03436    0.04067 =
         0.02420   -0.00025    0.00795   -0.00364
AFIX  43
H20B  2    0.623928    0.145066    0.609724    11.00000   -1.20000
AFIX   0
C21B  1    0.709912    0.183126    0.490122    11.00000    0.02664    0.02649 =
         0.02113    0.00037    0.00632    0.00223
C22B  1    0.784313    0.225248    0.522041    11.00000    0.02916    0.02357 =
         0.02296   -0.00146    0.00684    0.00324
C23B  1    0.854141    0.277240    0.459257    11.00000    0.03697    0.02552 =
         0.02579   -0.00224    0.00755   -0.00186
C24B  1    0.918027    0.330219    0.489915    11.00000    0.06168    0.03167 =
         0.03383   -0.00473    0.00981   -0.01611
AFIX  23
H24A  2    0.869980    0.359963    0.535289    11.00000   -1.20000
H24B  2    0.930639    0.385990    0.438608    11.00000   -1.20000
AFIX   0
C25B  1    1.033735    0.263149    0.529735    11.00000    0.06368    0.04459 =
         0.03900    0.00326   -0.00592   -0.02374
AFIX  13
H25B  2    1.020411    0.206620    0.581064    11.00000   -1.20000
AFIX   0
C26B  1    1.087909    0.322036    0.564874    11.00000    0.12053    0.05905 =
         0.08062    0.00771   -0.04868   -0.04299
AFIX  23
H26A  2    1.162077    0.276744    0.589544    11.00000   -1.20000
H26B  2    1.103278    0.376928    0.513972    11.00000   -1.20000
AFIX   0
C27B  1    1.017779    0.367325    0.636175    11.00000    0.19551    0.08069 =
         0.10859   -0.04725   -0.08485    0.00097
AFIX 137
H27A  2    0.954215    0.425377    0.608690    11.00000   -1.50000
H27B  2    1.065853    0.388750    0.664598    11.00000   -1.50000
H27C  2    0.988130    0.316999    0.681128    11.00000   -1.50000
AFIX   0
C28B  1    1.111150    0.218636    0.460322    11.00000    0.04097    0.06217 =
         0.05569   -0.00091   -0.00147   -0.01443
AFIX  23
H28A  2    1.071558    0.182561    0.439192    11.00000   -1.20000
H28B  2    1.122952    0.274391    0.408626    11.00000   -1.20000
AFIX   0
C29B  1    1.226115    0.147426    0.492099    11.00000    0.04787    0.08196 =
         0.09401    0.00131   -0.01835   -0.02086
AFIX 137
H29A  2    1.262012    0.110497    0.449041    11.00000   -1.50000
H29B  2    1.216638    0.099953    0.550236    11.00000   -1.50000
H29C  2    1.274308    0.185612    0.497643    11.00000   -1.50000
AFIX   0
PART 1
C1B   1    0.841631    0.349290    0.042538    31.00000    0.04788    0.06321 =
         0.02063    0.01289   -0.00729   -0.02135
C2B   1    0.955802    0.320297    0.048130    31.00000    0.04606    0.04218 =
         0.00624   -0.00040    0.00536   -0.00440
AFIX  43
H2B   2    1.001339    0.264601    0.028695    31.00000   -1.20000
AFIX   0
C3B   1    1.011354    0.373505    0.083897    31.00000    0.04084    0.05333 =
         0.01411    0.01421    0.00379   -0.02000
AFIX  43
H3B   2    1.091870    0.353494    0.085896    31.00000   -1.20000
AFIX   0
C4B   1    0.943220    0.454265    0.114957    31.00000    0.07349    0.03687 =
         0.01884    0.00883    0.00195   -0.02055
C5B   1    0.827195    0.482271    0.105856    31.00000    0.06606    0.02835 =
         0.01985    0.00537   -0.00056    0.00031
AFIX  43
H5B   2    0.780345    0.538467    0.124040    31.00000   -1.20000
AFIX   0
C6B   1    0.776722    0.433913    0.072414    31.00000    0.03662    0.06511 =
         0.02272    0.02123    0.00197    0.00742
AFIX  43
H6B   2    0.696311    0.456620    0.068654    31.00000   -1.20000
AFIX   0
C7B   1    0.786282    0.294351    0.006996    31.00000    0.07765    0.09343 =
         0.05029    0.01875   -0.02392   -0.04208
AFIX  13
H7B   2    0.702085    0.322316    0.015653    31.00000   -1.20000
AFIX   0
C8B   1    0.812791    0.312472   -0.089878    31.00000    0.13925    0.09163 =
         0.04688    0.00844   -0.04076   -0.06464
AFIX 137
H8BA  2    0.894447    0.282328   -0.100035    31.00000   -1.50000
H8BB  2    0.791626    0.384879   -0.119892    31.00000   -1.50000
H8BC  2    0.769845    0.282205   -0.113832    31.00000   -1.50000
AFIX   0
C9B   1    0.820377    0.181773    0.056794    31.00000    0.21906    0.09486 =
         0.06293    0.03529   -0.06307   -0.10303
AFIX 137
H9BA  2    0.783475    0.148574    0.030776    31.00000   -1.50000
H9BB  2    0.796306    0.171750    0.119822    31.00000   -1.50000
H9BC  2    0.903151    0.153011    0.051625    31.00000   -1.50000
AFIX   0
C10B  1    0.992853    0.502391    0.163934    31.00000    0.22186    0.09834 =
         0.06021    0.02383   -0.02597   -0.12139
AFIX 137
H10A  2    0.966366    0.486142    0.226635    31.00000   -1.50000
H10B  2    0.968277    0.575351    0.136796    31.00000   -1.50000
H10C  2    1.076085    0.476869    0.160114    31.00000   -1.50000
AFIX   0
PART 2
C1Y   1    0.838385    0.374796    0.056785   -31.00000    0.05040    0.04346 =
         0.01961    0.00547   -0.00521   -0.01350
C2Y   1    0.965113    0.328955    0.058423   -31.00000    0.04910    0.01960 =
         0.01074   -0.00823    0.00243   -0.00808
AFIX  43
H2Y   2    0.998683    0.273291    0.035892   -31.00000   -1.20000
AFIX   0
C3Y   1    1.033641    0.362939    0.090322   -31.00000    0.04971    0.03277 =
         0.01584   -0.00181    0.00945   -0.00761
AFIX  43
H3Y   2    1.113649    0.332487    0.087617   -31.00000   -1.20000
AFIX   0
C4Y   1    0.988916    0.442637    0.127535   -31.00000    0.04607    0.02946 =
         0.00837   -0.00017    0.00148   -0.01205
C5Y   1    0.868340    0.490298    0.127455   -31.00000    0.05479    0.02016 =
         0.01420    0.00247    0.00379   -0.00769
AFIX  43
H5Y   2    0.836408    0.545258    0.151090   -31.00000   -1.20000
AFIX   0
C6Y   1    0.796867    0.455809    0.092351   -31.00000    0.04626    0.03485 =
         0.01580    0.00295   -0.00527   -0.01634
AFIX  43
H6Y   2    0.717285    0.488850    0.092827   -31.00000   -1.20000
AFIX   0
C7Y   1    0.759951    0.335179    0.028013   -31.00000    0.06602    0.08875 =
         0.03671    0.02119   -0.02031   -0.02833
AFIX  13
H7Y   2    0.696968    0.341842    0.074452   -31.00000   -1.20000
AFIX   0
C8Y   1    0.701219    0.411404   -0.053771   -31.00000    0.15385    0.19143 =
         0.09729    0.04789   -0.07987   -0.10272
AFIX 137
H8YA  2    0.724820    0.471873   -0.068303   -31.00000   -1.50000
H8YB  2    0.618642    0.428715   -0.042344   -31.00000   -1.50000
H8YC  2    0.721958    0.383247   -0.103907   -31.00000   -1.50000
AFIX   0
C9Y   1    0.793761    0.227551    0.039188   -31.00000    0.05451    0.09369 =
         0.11865   -0.07624   -0.02164   -0.01402
AFIX 137
H9YA  2    0.870822    0.206257    0.013421   -31.00000   -1.50000
H9YB  2    0.740712    0.213556    0.008821   -31.00000   -1.50000
H9YC  2    0.792413    0.190700    0.102810   -31.00000   -1.50000
AFIX   0
C10Y  1    1.059836    0.471013    0.174210   -31.00000    0.13151    0.09043 =
         0.02481   -0.01829    0.01613   -0.09402
AFIX 137
H10D  2    1.057345    0.541007    0.144467   -31.00000   -1.50000
H10E  2    1.138485    0.427470    0.173307   -31.00000   -1.50000
H10F  2    1.031135    0.463550    0.236090   -31.00000   -1.50000
AFIX   0
HKLF 4


REM  alro156_a.res in P-1
REM wR2 = 0.1017, GooF = S = 0.919, Restrained GooF = 0.920 for all data
REM R1 = 0.0397 for 8768 Fo > 4sig(Fo) and 0.0830 for all 15110 data
REM 746 parameters refined using 288 restraints

END

WGHT      0.0573      0.0000

REM Highest difference peak  1.554,  deepest hole -1.084,  1-sigma level  0.077
Q1    1   0.8732  0.2829  0.1676  11.00000  0.05    1.55
Q2    1   0.5225  0.4011  0.7537  11.00000  0.05    0.84
Q3    1   0.9402  0.3257  0.1919  11.00000  0.05    0.72
Q4    1   0.3253  0.0955  0.7810  11.00000  0.05    0.58
Q5    1   0.3954  0.1717  1.1983  11.00000  0.05    0.54
Q6    1   0.3793 -0.0148  0.7714  11.00000  0.05    0.49
Q7    1   1.0534  0.3649  0.6182  11.00000  0.05    0.47
Q8    1   0.4680  0.3287  1.0546  11.00000  0.05    0.45
;
_shelx_res_checksum              99181
####################################################################### 
# 
# This file contains crystal structure data downloaded from the 
# Cambridge Structural Database (CSD) hosted by the Cambridge 
# Crystallographic Data Centre (CCDC).
# 
# Full information about CCDC data access policies and citation 
# guidelines are available at http://www.ccdc.cam.ac.uk/access/V1 
# 
# Audit and citation data items may have been added by the CCDC. 
# Please retain this information to preserve the provenance of 
# this file and to allow appropriate attribution of the data. 
# 
#######################################################################

data_alro183
_database_code_depnum_ccdc_archive 'CCDC 2469757'
loop_
_audit_author_name
_audit_author_address
'Tim Gruene'
;Core Facility Crystal Structure Analysis, University of Vienna
Austria
;
_audit_update_record             
;
2025-07-03 deposited with the CCDC.	2025-12-22 downloaded from the CCDC.
;
# start Validation Reply Form
_vrf_PLAT029_alro183             
;
PROBLEM: _diffrn_measured_fraction_theta_full value Low .      0.953 Why?
RESPONSE: we could not complete data given spacegroup P-1, at least the X-Area strategy program did not offer a solution.
;
# Added during the CSD deposition process: Thursday 03 July 2025 04:16 PM
# end Validation Reply Form

_audit_creation_date             2025-07-01
_vrf_PLAT029_ALERT_3_B           
;PROBLEM: diffrn_measured_fraction_theta_full value Low .      0.953 Note 
RESPONSE: Our detector size somtimes makes it impossible to reach all
reflections with only one crystal (mounted) measured. With 95.3% we decided 
not to measure another one (or remounted orientation of the same crystal). 
The quality in the result is fine and needs no more data.
;
_audit_creation_method           
;
Olex2 1.5-alpha
(compiled 2025.05.31 svn.r86d253d1 for OlexSys, GUI svn.r7254)
;
_chemical_name_common            ?
_chemical_name_systematic        ?
_chemical_formula_moiety         'C26 H28 N2 O3 Os'
_chemical_formula_sum            'C26 H28 N2 O3 Os'
_chemical_formula_weight         606.70
_chemical_melting_point          ?
loop_
_atom_type_symbol
_atom_type_description
_atom_type_scat_dispersion_real
_atom_type_scat_dispersion_imag
_atom_type_scat_source
C C 0.0181 0.0091 'International Tables Vol C Tables 4.2.6.8 and 6.1.1.4'
H H 0.0000 0.0000 'International Tables Vol C Tables 4.2.6.8 and 6.1.1.4'
N N 0.0311 0.0180 'International Tables Vol C Tables 4.2.6.8 and 6.1.1.4'
O O 0.0492 0.0322 'International Tables Vol C Tables 4.2.6.8 and 6.1.1.4'
Os Os -4.9801 6.2216 'International Tables Vol C Tables 4.2.6.8 and 6.1.1.4'

_shelx_space_group_comment       
;
The symmetry employed for this shelxl refinement is uniquely defined
by the following loop, which should always be used as a source of
symmetry information in preference to the above space-group names.
They are only intended as comments.
;
_space_group_crystal_system      triclinic
_space_group_IT_number           2
_space_group_name_H-M_alt        'P -1'
_space_group_name_Hall           '-P 1'
loop_
_space_group_symop_operation_xyz
'x, y, z'
'-x, -y, -z'

_cell_length_a                   10.174(2)
_cell_length_b                   10.412(2)
_cell_length_c                   12.597(3)
_cell_angle_alpha                102.88(3)
_cell_angle_beta                 92.89(3)
_cell_angle_gamma                118.32(3)
_cell_volume                     1126.1(5)
_cell_formula_units_Z            2
_cell_measurement_reflns_used    53663
_cell_measurement_temperature    100
_cell_measurement_theta_max      72.66
_cell_measurement_theta_min      3.66
_shelx_estimated_absorpt_T_max   0.611
_shelx_estimated_absorpt_T_min   0.353
_exptl_absorpt_coefficient_mu    10.943
_exptl_absorpt_correction_T_max  0.1861
_exptl_absorpt_correction_T_min  0.1233
_exptl_absorpt_correction_type   multi-scan
_exptl_absorpt_process_details   
;
STOE LANA, absorption correction by scaling of reflection intensities.
J. Koziskova, F. Hahn, J. Richter, J. Kozisek, "Comparison of different
absorption corrections on the model structure of tetrakis(\m~2~-acetato)-
diaqua-di-copper(II)", Acta Chimica Slovaca, vol. 9, no. 2, 2016, pp. 136 - 140.
Afterwards a spherical absorption correction was performed within STOE LANA.
;
_exptl_crystal_colour            green
_exptl_crystal_colour_primary    green
_exptl_crystal_density_diffrn    1.789
_exptl_crystal_density_meas      ?
_exptl_crystal_density_method    'not measured'
_exptl_crystal_description       block
_exptl_crystal_F_000             596
_exptl_crystal_size_max          0.12
_exptl_crystal_size_mid          0.083
_exptl_crystal_size_min          0.05
_exptl_transmission_factor_max   ?
_exptl_transmission_factor_min   ?
_diffrn_reflns_av_R_equivalents  0.0122
_diffrn_reflns_av_unetI/netI     0.0080
_diffrn_reflns_Laue_measured_fraction_full 0.953
_diffrn_reflns_Laue_measured_fraction_max 0.939
_diffrn_reflns_limit_h_max       10
_diffrn_reflns_limit_h_min       -12
_diffrn_reflns_limit_k_max       10
_diffrn_reflns_limit_k_min       -12
_diffrn_reflns_limit_l_max       15
_diffrn_reflns_limit_l_min       -9
_diffrn_reflns_number            21447
_diffrn_reflns_point_group_measured_fraction_full 0.953
_diffrn_reflns_point_group_measured_fraction_max 0.939
_diffrn_reflns_theta_full        67.679
_diffrn_reflns_theta_max         71.478
_diffrn_reflns_theta_min         3.660
_diffrn_ambient_temperature      100
_diffrn_detector                 'EIGER2 500K'
_diffrn_detector_area_resol_mean 13.33
_diffrn_measured_fraction_theta_full 0.953
_diffrn_measured_fraction_theta_max 0.939
_diffrn_measurement_details      
;
 10963 frames, detector distance = 40 mm
;
_diffrn_measurement_device       'Eulerian 4-circle diffractometer'
_diffrn_measurement_device_type  'STOE STADIVARI'
_diffrn_measurement_method       'rotation method, \w scans'
_diffrn_radiation_collimation    '1.2 mm, 0.6 diameter'
_diffrn_radiation_monochromator  'Graded multilayer mirror'
_diffrn_radiation_probe          x-ray
_diffrn_radiation_type           'Cu K\a'
_diffrn_radiation_wavelength     1.54178
_diffrn_source                   'Primux 100 micro'
_diffrn_source_current           1.00
_diffrn_source_power             0.050
_diffrn_source_voltage           50
_reflns_Friedel_coverage         0.000
_reflns_Friedel_fraction_full    .
_reflns_Friedel_fraction_max     .
_reflns_number_gt                4057
_reflns_number_total             4128
_reflns_special_details          
;
 Reflections were merged by SHELXL according to the crystal
 class for the calculation of statistics and refinement.
 
 _reflns_Friedel_fraction is defined as the number of unique
 Friedel pairs measured divided by the number that would be
 possible theoretically, ignoring centric projections and
 systematic absences.
;
_reflns_threshold_expression     'I > 2\s(I)'
_computing_cell_refinement       
;
X-Area Recipe 2.0.2 (STOE, 2024)
;
_computing_data_collection       
;
X-Area Pilatus3_SV 1.31.194.0 (STOE, 2023)
;
_computing_data_reduction        
;
X-Area Integrate 2.5.18.0 (STOE, 2024)
X-Area LANA 2.8.4 (STOE, 2024)
;
_computing_molecular_graphics    'Olex2 1.5-alpha (Dolomanov et al., 2009)'
_computing_publication_material  'Olex2 1.5-alpha (Dolomanov et al., 2009)'
_computing_structure_refinement  'SHELXL 2018/3 (Sheldrick, 2015)'
_computing_structure_solution    ?
_refine_diff_density_max         0.439
_refine_diff_density_min         -1.134
_refine_diff_density_rms         0.087
_refine_ls_extinction_coef       .
_refine_ls_extinction_method     none
_refine_ls_goodness_of_fit_ref   1.097
_refine_ls_hydrogen_treatment    constr
_refine_ls_matrix_type           full
_refine_ls_number_parameters     293
_refine_ls_number_reflns         4128
_refine_ls_number_restraints     0
_refine_ls_R_factor_all          0.0171
_refine_ls_R_factor_gt           0.0167
_refine_ls_restrained_S_all      1.097
_refine_ls_shift/su_max          0.001
_refine_ls_shift/su_mean         0.000
_refine_ls_structure_factor_coef Fsqd
_refine_ls_weighting_details     
'w=1/[\s^2^(Fo^2^)+(0.0247P)^2^+1.4994P] where P=(Fo^2^+2Fc^2^)/3'
_refine_ls_weighting_scheme      calc
_refine_ls_wR_factor_gt          0.0412
_refine_ls_wR_factor_ref         0.0414
_refine_special_details          
;
1. Fixed Uiso
 At 1.2 times of:
  All C(H) groups, All C(H,H) groups
 At 1.5 times of:
  All C(H,H,H) groups
2.a Ternary CH refined with riding coordinates:
 C2(H2), C3(H3), C5(H5), C6(H6), C7(H7)
2.b Secondary CH2 refined with riding coordinates:
 C24(H24A,H24B), C25(H25A,H25B)
2.c Aromatic/amide H refined with riding coordinates:
 C11(H11), C12(H12), C13(H13), C17(H17), C18(H18), C19(H19), C20(H20)
2.d Idealised Me refined as rotating group:
 C8(H8A,H8B,H8C), C9(H9A,H9B,H9C), C10(H10A,H10B,H10C), C26(H26A,H26B,H26C)
;
_atom_sites_solution_hydrogens   geom
_atom_sites_solution_primary     ?
_atom_sites_solution_secondary   ?
loop_
_atom_site_label
_atom_site_type_symbol
_atom_site_fract_x
_atom_site_fract_y
_atom_site_fract_z
_atom_site_U_iso_or_equiv
_atom_site_adp_type
_atom_site_occupancy
_atom_site_site_symmetry_order
_atom_site_calc_flag
_atom_site_refinement_flags_posn
_atom_site_refinement_flags_adp
_atom_site_refinement_flags_occupancy
_atom_site_disorder_assembly
_atom_site_disorder_group
Os1 Os 0.37966(2) 0.48144(2) 0.18167(2) 0.01133(4) Uani 1 1 d . . . . .
O1 O 1.0360(2) 1.0853(2) 0.34843(15) 0.0196(4) Uani 1 1 d . . . . .
N1 N 0.5957(2) 0.6433(2) 0.38672(17) 0.0131(4) Uani 1 1 d . . . . .
C1 C 0.2395(3) 0.2346(3) 0.1197(2) 0.0154(5) Uani 1 1 d . . . . .
O2 O 0.53063(19) 0.71008(19) 0.18840(14) 0.0153(3) Uani 1 1 d . . . . .
N2 N 0.4430(2) 0.5722(2) 0.35471(17) 0.0141(4) Uani 1 1 d . . . . .
C2 C 0.1569(3) 0.2940(3) 0.1806(2) 0.0164(5) Uani 1 1 d . . . . .
H2 H 0.132077 0.269372 0.251893 0.020 Uiso 1 1 calc R U . . .
O3 O 0.59103(19) 0.50317(19) 0.21565(14) 0.0138(3) Uani 1 1 d . . . . .
C3 C 0.1374(3) 0.4123(3) 0.1554(2) 0.0179(5) Uani 1 1 d . . . . .
H3 H 0.100564 0.467611 0.210006 0.021 Uiso 1 1 calc R U . . .
C4 C 0.2051(3) 0.4768(3) 0.0705(2) 0.0182(5) Uani 1 1 d . . . . .
C5 C 0.2844(3) 0.4144(3) 0.0055(2) 0.0165(5) Uani 1 1 d . . . . .
H5 H 0.348420 0.470901 -0.043996 0.020 Uiso 1 1 calc R U . . .
C6 C 0.3018(3) 0.2964(3) 0.03037(19) 0.0157(5) Uani 1 1 d . . . . .
H6 H 0.377985 0.272767 -0.002442 0.019 Uiso 1 1 calc R U . . .
C7 C 0.2595(3) 0.1112(3) 0.1498(2) 0.0198(5) Uani 1 1 d . . . . .
H7 H 0.260449 0.125431 0.231020 0.024 Uiso 1 1 calc R U . . .
C8 C 0.4079(3) 0.1174(3) 0.1264(3) 0.0274(6) Uani 1 1 d . . . . .
H8A H 0.404486 0.090625 0.046254 0.041 Uiso 1 1 calc R U . . .
H8B H 0.421555 0.045125 0.157320 0.041 Uiso 1 1 calc R U . . .
H8C H 0.493046 0.220293 0.160721 0.041 Uiso 1 1 calc R U . . .
C9 C 0.1219(3) -0.0442(3) 0.0886(2) 0.0256(6) Uani 1 1 d . . . . .
H9A H 0.028418 -0.045301 0.105524 0.038 Uiso 1 1 calc R U . . .
H9B H 0.129509 -0.124020 0.112671 0.038 Uiso 1 1 calc R U . . .
H9C H 0.119869 -0.062344 0.008646 0.038 Uiso 1 1 calc R U . . .
C10 C 0.2060(3) 0.6153(3) 0.0530(3) 0.0269(6) Uani 1 1 d . . . . .
H10A H 0.310447 0.693450 0.054994 0.040 Uiso 1 1 calc R U . . .
H10B H 0.163837 0.654521 0.111643 0.040 Uiso 1 1 calc R U . . .
H10C H 0.144175 0.588176 -0.019175 0.040 Uiso 1 1 calc R U . . .
C11 C 0.3860(3) 0.5885(3) 0.4465(2) 0.0151(5) Uani 1 1 d . . . . .
H11 H 0.281056 0.548605 0.449200 0.018 Uiso 1 1 calc R U . . .
C12 C 0.5038(3) 0.6730(3) 0.5382(2) 0.0167(5) Uani 1 1 d . . . . .
H12 H 0.494741 0.701502 0.613351 0.020 Uiso 1 1 calc R U . . .
C13 C 0.6368(3) 0.7069(3) 0.4969(2) 0.0147(5) Uani 1 1 d . . . . .
H13 H 0.737251 0.763979 0.538403 0.018 Uiso 1 1 calc R U . . .
C14 C 0.6661(3) 0.7623(3) 0.24292(19) 0.0138(5) Uani 1 1 d . . . . .
C15 C 0.6777(3) 0.6441(3) 0.28963(19) 0.0130(5) Uani 1 1 d . . . . .
C16 C 0.8373(3) 0.6824(3) 0.32854(19) 0.0143(5) Uani 1 1 d . . . . .
C17 C 0.8646(3) 0.5699(3) 0.3480(2) 0.0181(5) Uani 1 1 d . . . . .
H17 H 0.782199 0.470874 0.340250 0.022 Uiso 1 1 calc R U . . .
C18 C 1.0127(3) 0.6031(3) 0.3786(2) 0.0203(5) Uani 1 1 d . . . . .
H18 H 1.031855 0.526861 0.392432 0.024 Uiso 1 1 calc R U . . .
C19 C 1.1333(3) 0.7483(3) 0.3892(2) 0.0214(5) Uani 1 1 d . . . . .
H19 H 1.234706 0.770080 0.408238 0.026 Uiso 1 1 calc R U . . .
C20 C 1.1057(3) 0.8610(3) 0.3720(2) 0.0193(5) Uani 1 1 d . . . . .
H20 H 1.188323 0.960261 0.380788 0.023 Uiso 1 1 calc R U . . .
C21 C 0.9570(3) 0.8294(3) 0.3417(2) 0.0157(5) Uani 1 1 d . . . . .
C22 C 0.9293(3) 0.9516(3) 0.3199(2) 0.0159(5) Uani 1 1 d . . . . .
C23 C 0.7825(3) 0.9082(3) 0.2622(2) 0.0146(5) Uani 1 1 d . . . . .
C24 C 0.7563(3) 1.0247(3) 0.2270(2) 0.0178(5) Uani 1 1 d . . . . .
H24A H 0.672619 0.972477 0.162205 0.021 Uiso 1 1 calc R U . . .
H24B H 0.849039 1.095189 0.203796 0.021 Uiso 1 1 calc R U . . .
C25 C 0.7165(3) 1.1170(3) 0.3196(2) 0.0227(6) Uani 1 1 d . . . . .
H25A H 0.804644 1.177420 0.381297 0.027 Uiso 1 1 calc R U . . .
H25B H 0.697532 1.188868 0.290875 0.027 Uiso 1 1 calc R U . . .
C26 C 0.5774(3) 1.0179(3) 0.3641(2) 0.0269(6) Uani 1 1 d . . . . .
H26A H 0.490900 0.953763 0.302886 0.040 Uiso 1 1 calc R U . . .
H26B H 0.553132 1.082971 0.418625 0.040 Uiso 1 1 calc R U . . .
H26C H 0.599079 0.953415 0.399427 0.040 Uiso 1 1 calc R U . . .

loop_
_atom_site_aniso_label
_atom_site_aniso_U_11
_atom_site_aniso_U_22
_atom_site_aniso_U_33
_atom_site_aniso_U_23
_atom_site_aniso_U_13
_atom_site_aniso_U_12
Os1 0.00873(6) 0.01128(6) 0.01026(6) 0.00172(4) -0.00099(4) 0.00293(4)
O1 0.0153(9) 0.0148(8) 0.0201(9) 0.0043(7) -0.0019(7) 0.0016(7)
N1 0.0094(9) 0.0135(9) 0.0136(9) 0.0026(8) 0.0001(8) 0.0042(8)
C1 0.0143(11) 0.0105(11) 0.0133(11) -0.0002(9) -0.0039(10) 0.0022(9)
O2 0.0130(8) 0.0144(8) 0.0155(8) 0.0045(7) -0.0016(7) 0.0047(7)
N2 0.0102(9) 0.0141(9) 0.0157(10) 0.0026(8) -0.0003(8) 0.0051(8)
C2 0.0103(11) 0.0157(11) 0.0154(11) 0.0034(10) -0.0003(10) 0.0011(10)
O3 0.0111(8) 0.0124(8) 0.0135(8) 0.0004(7) -0.0006(7) 0.0040(7)
C3 0.0094(11) 0.0194(12) 0.0203(12) 0.0025(11) -0.0011(10) 0.0053(10)
C4 0.0126(11) 0.0181(12) 0.0192(12) 0.0032(10) -0.0066(10) 0.0057(10)
C5 0.0132(12) 0.0175(12) 0.0112(11) 0.0025(10) -0.0047(10) 0.0031(10)
C6 0.0133(11) 0.0140(11) 0.0113(11) -0.0020(9) -0.0026(9) 0.0032(9)
C7 0.0221(13) 0.0145(12) 0.0182(12) 0.0027(10) -0.0034(11) 0.0070(11)
C8 0.0260(15) 0.0241(14) 0.0314(15) 0.0041(12) -0.0043(12) 0.0146(12)
C9 0.0274(15) 0.0147(12) 0.0280(14) 0.0046(11) -0.0025(12) 0.0066(11)
C10 0.0235(14) 0.0245(14) 0.0343(15) 0.0120(13) -0.0014(12) 0.0122(12)
C11 0.0156(12) 0.0167(12) 0.0149(11) 0.0043(10) 0.0032(10) 0.0095(10)
C12 0.0189(12) 0.0170(12) 0.0140(11) 0.0021(10) 0.0010(10) 0.0100(10)
C13 0.0164(12) 0.0127(11) 0.0125(11) 0.0013(9) -0.0023(10) 0.0067(10)
C14 0.0139(11) 0.0159(11) 0.0106(10) 0.0029(9) 0.0011(9) 0.0071(10)
C15 0.0127(11) 0.0123(11) 0.0107(10) 0.0022(9) 0.0010(9) 0.0043(9)
C16 0.0129(11) 0.0177(12) 0.0113(10) 0.0026(10) 0.0016(9) 0.0075(10)
C17 0.0165(12) 0.0169(12) 0.0184(12) 0.0029(10) 0.0017(10) 0.0074(10)
C18 0.0198(13) 0.0228(13) 0.0218(13) 0.0057(11) 0.0025(11) 0.0137(11)
C19 0.0135(12) 0.0268(14) 0.0213(13) 0.0031(11) -0.0004(10) 0.0100(11)
C20 0.0124(12) 0.0213(13) 0.0187(12) 0.0044(11) 0.0001(10) 0.0049(10)
C21 0.0132(11) 0.0179(12) 0.0128(11) 0.0028(10) 0.0007(9) 0.0060(10)
C22 0.0144(12) 0.0173(12) 0.0127(11) 0.0036(10) 0.0026(10) 0.0055(10)
C23 0.0135(11) 0.0144(11) 0.0132(11) 0.0030(10) 0.0008(10) 0.0054(10)
C24 0.0153(12) 0.0147(11) 0.0188(12) 0.0058(10) -0.0021(10) 0.0041(10)
C25 0.0255(14) 0.0158(12) 0.0238(13) 0.0022(11) -0.0029(12) 0.0101(11)
C26 0.0315(15) 0.0257(14) 0.0284(14) 0.0058(12) 0.0063(13) 0.0188(13)

_geom_special_details            
;
 All esds (except the esd in the dihedral angle between two l.s. planes)
 are estimated using the full covariance matrix.  The cell esds are taken
 into account individually in the estimation of esds in distances, angles
 and torsion angles; correlations between esds in cell parameters are only
 used when they are defined by crystal symmetry.  An approximate (isotropic)
 treatment of cell esds is used for estimating esds involving l.s. planes.
;
loop_
_geom_bond_atom_site_label_1
_geom_bond_atom_site_label_2
_geom_bond_distance
_geom_bond_site_symmetry_2
_geom_bond_publ_flag
Os1 C1 2.183(3) . ?
Os1 O2 2.1123(19) . ?
Os1 N2 2.103(2) . ?
Os1 C2 2.176(3) . ?
Os1 O3 2.0643(17) . ?
Os1 C3 2.198(2) . ?
Os1 C4 2.181(2) . ?
Os1 C5 2.191(2) . ?
Os1 C6 2.176(3) . ?
O1 C22 1.245(3) . ?
N1 N2 1.355(3) . ?
N1 C13 1.345(3) . ?
N1 C15 1.514(3) . ?
C1 C2 1.423(4) . ?
C1 C6 1.445(4) . ?
C1 C7 1.514(3) . ?
O2 C14 1.301(3) . ?
N2 C11 1.333(3) . ?
C2 H2 1.0000 . ?
C2 C3 1.434(4) . ?
O3 C15 1.371(3) . ?
C3 H3 1.0000 . ?
C3 C4 1.422(4) . ?
C4 C5 1.439(4) . ?
C4 C10 1.503(4) . ?
C5 H5 1.0000 . ?
C5 C6 1.419(4) . ?
C6 H6 1.0000 . ?
C7 H7 1.0000 . ?
C7 C8 1.527(4) . ?
C7 C9 1.536(4) . ?
C8 H8A 0.9800 . ?
C8 H8B 0.9800 . ?
C8 H8C 0.9800 . ?
C9 H9A 0.9800 . ?
C9 H9B 0.9800 . ?
C9 H9C 0.9800 . ?
C10 H10A 0.9800 . ?
C10 H10B 0.9800 . ?
C10 H10C 0.9800 . ?
C11 H11 0.9500 . ?
C11 C12 1.397(4) . ?
C12 H12 0.9500 . ?
C12 C13 1.387(4) . ?
C13 H13 0.9500 . ?
C14 C15 1.526(3) . ?
C14 C23 1.367(4) . ?
C15 C16 1.501(3) . ?
C16 C17 1.392(4) . ?
C16 C21 1.396(4) . ?
C17 H17 0.9500 . ?
C17 C18 1.388(4) . ?
C18 H18 0.9500 . ?
C18 C19 1.394(4) . ?
C19 H19 0.9500 . ?
C19 C20 1.387(4) . ?
C20 H20 0.9500 . ?
C20 C21 1.399(4) . ?
C21 C22 1.504(4) . ?
C22 C23 1.437(3) . ?
C23 C24 1.508(3) . ?
C24 H24A 0.9900 . ?
C24 H24B 0.9900 . ?
C24 C25 1.538(4) . ?
C25 H25A 0.9900 . ?
C25 H25B 0.9900 . ?
C25 C26 1.528(4) . ?
C26 H26A 0.9800 . ?
C26 H26B 0.9800 . ?
C26 H26C 0.9800 . ?

loop_
_geom_angle_atom_site_label_1
_geom_angle_atom_site_label_2
_geom_angle_atom_site_label_3
_geom_angle
_geom_angle_site_symmetry_1
_geom_angle_site_symmetry_3
_geom_angle_publ_flag
C1 Os1 C3 69.31(10) . . ?
C1 Os1 C5 69.63(10) . . ?
O2 Os1 C1 161.11(9) . . ?
O2 Os1 C2 152.92(9) . . ?
O2 Os1 C3 115.44(9) . . ?
O2 Os1 C4 90.77(9) . . ?
O2 Os1 C5 94.57(9) . . ?
O2 Os1 C6 122.49(9) . . ?
N2 Os1 C1 116.24(9) . . ?
N2 Os1 O2 81.43(8) . . ?
N2 Os1 C2 96.54(10) . . ?
N2 Os1 C3 102.06(10) . . ?
N2 Os1 C4 128.81(9) . . ?
N2 Os1 C5 166.93(9) . . ?
N2 Os1 C6 152.38(9) . . ?
C2 Os1 C1 38.12(10) . . ?
C2 Os1 C3 38.27(10) . . ?
C2 Os1 C4 69.35(10) . . ?
C2 Os1 C5 81.33(10) . . ?
C2 Os1 C6 68.65(10) . . ?
O3 Os1 C1 100.31(9) . . ?
O3 Os1 O2 76.60(7) . . ?
O3 Os1 N2 76.00(8) . . ?
O3 Os1 C2 129.38(9) . . ?
O3 Os1 C3 167.61(8) . . ?
O3 Os1 C4 150.68(9) . . ?
O3 Os1 C5 115.34(9) . . ?
O3 Os1 C6 95.12(9) . . ?
C4 Os1 C1 83.10(10) . . ?
C4 Os1 C3 37.91(10) . . ?
C4 Os1 C5 38.43(10) . . ?
C5 Os1 C3 68.32(10) . . ?
C6 Os1 C1 38.72(10) . . ?
C6 Os1 C3 80.98(10) . . ?
C6 Os1 C4 69.28(10) . . ?
C6 Os1 C5 37.91(9) . . ?
N2 N1 C15 112.65(19) . . ?
C13 N1 N2 111.2(2) . . ?
C13 N1 C15 135.9(2) . . ?
C2 C1 Os1 70.69(14) . . ?
C2 C1 C6 117.7(2) . . ?
C2 C1 C7 119.8(2) . . ?
C6 C1 Os1 70.40(14) . . ?
C6 C1 C7 122.5(2) . . ?
C7 C1 Os1 129.99(17) . . ?
C14 O2 Os1 113.22(15) . . ?
N1 N2 Os1 111.17(15) . . ?
C11 N2 Os1 142.21(17) . . ?
C11 N2 N1 106.6(2) . . ?
Os1 C2 H2 118.7 . . ?
C1 C2 Os1 71.20(14) . . ?
C1 C2 H2 118.7 . . ?
C1 C2 C3 121.3(2) . . ?
C3 C2 Os1 71.68(14) . . ?
C3 C2 H2 118.7 . . ?
C15 O3 Os1 104.93(14) . . ?
Os1 C3 H3 118.8 . . ?
C2 C3 Os1 70.04(14) . . ?
C2 C3 H3 118.8 . . ?
C4 C3 Os1 70.39(14) . . ?
C4 C3 C2 120.4(2) . . ?
C4 C3 H3 118.8 . . ?
C3 C4 Os1 71.70(14) . . ?
C3 C4 C5 118.9(2) . . ?
C3 C4 C10 121.7(2) . . ?
C5 C4 Os1 71.18(14) . . ?
C5 C4 C10 119.3(2) . . ?
C10 C4 Os1 124.72(18) . . ?
Os1 C5 H5 119.1 . . ?
C4 C5 Os1 70.39(14) . . ?
C4 C5 H5 119.1 . . ?
C6 C5 Os1 70.48(14) . . ?
C6 C5 C4 120.1(2) . . ?
C6 C5 H5 119.1 . . ?
Os1 C6 H6 118.5 . . ?
C1 C6 Os1 70.88(13) . . ?
C1 C6 H6 118.5 . . ?
C5 C6 Os1 71.61(14) . . ?
C5 C6 C1 121.4(2) . . ?
C5 C6 H6 118.5 . . ?
C1 C7 H7 107.8 . . ?
C1 C7 C8 113.2(2) . . ?
C1 C7 C9 109.0(2) . . ?
C8 C7 H7 107.8 . . ?
C8 C7 C9 111.2(2) . . ?
C9 C7 H7 107.8 . . ?
C7 C8 H8A 109.5 . . ?
C7 C8 H8B 109.5 . . ?
C7 C8 H8C 109.5 . . ?
H8A C8 H8B 109.5 . . ?
H8A C8 H8C 109.5 . . ?
H8B C8 H8C 109.5 . . ?
C7 C9 H9A 109.5 . . ?
C7 C9 H9B 109.5 . . ?
C7 C9 H9C 109.5 . . ?
H9A C9 H9B 109.5 . . ?
H9A C9 H9C 109.5 . . ?
H9B C9 H9C 109.5 . . ?
C4 C10 H10A 109.5 . . ?
C4 C10 H10B 109.5 . . ?
C4 C10 H10C 109.5 . . ?
H10A C10 H10B 109.5 . . ?
H10A C10 H10C 109.5 . . ?
H10B C10 H10C 109.5 . . ?
N2 C11 H11 125.1 . . ?
N2 C11 C12 109.7(2) . . ?
C12 C11 H11 125.1 . . ?
C11 C12 H12 127.1 . . ?
C13 C12 C11 105.9(2) . . ?
C13 C12 H12 127.1 . . ?
N1 C13 C12 106.6(2) . . ?
N1 C13 H13 126.7 . . ?
C12 C13 H13 126.7 . . ?
O2 C14 C15 112.0(2) . . ?
O2 C14 C23 124.5(2) . . ?
C23 C14 C15 123.4(2) . . ?
N1 C15 C14 102.44(18) . . ?
O3 C15 N1 105.71(19) . . ?
O3 C15 C14 109.23(19) . . ?
O3 C15 C16 114.0(2) . . ?
C16 C15 N1 110.12(19) . . ?
C16 C15 C14 114.4(2) . . ?
C17 C16 C15 119.6(2) . . ?
C17 C16 C21 120.8(2) . . ?
C21 C16 C15 119.5(2) . . ?
C16 C17 H17 120.1 . . ?
C18 C17 C16 119.7(2) . . ?
C18 C17 H17 120.1 . . ?
C17 C18 H18 120.0 . . ?
C17 C18 C19 119.9(2) . . ?
C19 C18 H18 120.0 . . ?
C18 C19 H19 119.9 . . ?
C20 C19 C18 120.2(2) . . ?
C20 C19 H19 119.9 . . ?
C19 C20 H20 119.8 . . ?
C19 C20 C21 120.4(2) . . ?
C21 C20 H20 119.8 . . ?
C16 C21 C20 118.8(2) . . ?
C16 C21 C22 121.4(2) . . ?
C20 C21 C22 119.7(2) . . ?
O1 C22 C21 118.7(2) . . ?
O1 C22 C23 122.6(2) . . ?
C23 C22 C21 118.6(2) . . ?
C14 C23 C22 119.6(2) . . ?
C14 C23 C24 120.4(2) . . ?
C22 C23 C24 120.0(2) . . ?
C23 C24 H24A 109.0 . . ?
C23 C24 H24B 109.0 . . ?
C23 C24 C25 112.7(2) . . ?
H24A C24 H24B 107.8 . . ?
C25 C24 H24A 109.0 . . ?
C25 C24 H24B 109.0 . . ?
C24 C25 H25A 108.9 . . ?
C24 C25 H25B 108.9 . . ?
H25A C25 H25B 107.7 . . ?
C26 C25 C24 113.2(2) . . ?
C26 C25 H25A 108.9 . . ?
C26 C25 H25B 108.9 . . ?
C25 C26 H26A 109.5 . . ?
C25 C26 H26B 109.5 . . ?
C25 C26 H26C 109.5 . . ?
H26A C26 H26B 109.5 . . ?
H26A C26 H26C 109.5 . . ?
H26B C26 H26C 109.5 . . ?

loop_
_geom_torsion_atom_site_label_1
_geom_torsion_atom_site_label_2
_geom_torsion_atom_site_label_3
_geom_torsion_atom_site_label_4
_geom_torsion
_geom_torsion_site_symmetry_1
_geom_torsion_site_symmetry_2
_geom_torsion_site_symmetry_3
_geom_torsion_site_symmetry_4
_geom_torsion_publ_flag
Os1 C1 C2 C3 53.4(2) . . . . ?
Os1 C1 C6 C5 -52.9(2) . . . . ?
Os1 C1 C7 C8 -60.2(3) . . . . ?
Os1 C1 C7 C9 175.5(2) . . . . ?
Os1 O2 C14 C15 -1.3(2) . . . . ?
Os1 O2 C14 C23 -177.69(19) . . . . ?
Os1 N2 C11 C12 -176.9(2) . . . . ?
Os1 C2 C3 C4 51.2(2) . . . . ?
Os1 O3 C15 N1 57.35(18) . . . . ?
Os1 O3 C15 C14 -52.2(2) . . . . ?
Os1 O3 C15 C16 178.42(16) . . . . ?
Os1 C3 C4 C5 55.2(2) . . . . ?
Os1 C3 C4 C10 -120.1(2) . . . . ?
Os1 C4 C5 C6 51.9(2) . . . . ?
Os1 C5 C6 C1 52.6(2) . . . . ?
O1 C22 C23 C14 -173.6(2) . . . . ?
O1 C22 C23 C24 4.1(4) . . . . ?
N1 N2 C11 C12 0.9(3) . . . . ?
N1 C15 C16 C17 80.4(3) . . . . ?
N1 C15 C16 C21 -101.4(2) . . . . ?
C1 C2 C3 Os1 -53.2(2) . . . . ?
C1 C2 C3 C4 -2.0(4) . . . . ?
O2 C14 C15 N1 -75.2(2) . . . . ?
O2 C14 C15 O3 36.6(3) . . . . ?
O2 C14 C15 C16 165.7(2) . . . . ?
O2 C14 C23 C22 -177.6(2) . . . . ?
O2 C14 C23 C24 4.6(4) . . . . ?
N2 N1 C13 C12 1.0(3) . . . . ?
N2 N1 C15 O3 -40.3(2) . . . . ?
N2 N1 C15 C14 74.1(2) . . . . ?
N2 N1 C15 C16 -163.8(2) . . . . ?
N2 C11 C12 C13 -0.3(3) . . . . ?
C2 C1 C6 Os1 54.33(19) . . . . ?
C2 C1 C6 C5 1.4(3) . . . . ?
C2 C1 C7 C8 -149.2(2) . . . . ?
C2 C1 C7 C9 86.5(3) . . . . ?
C2 C3 C4 Os1 -51.0(2) . . . . ?
C2 C3 C4 C5 4.2(4) . . . . ?
C2 C3 C4 C10 -171.1(2) . . . . ?
O3 C15 C16 C17 -38.1(3) . . . . ?
O3 C15 C16 C21 140.0(2) . . . . ?
C3 C4 C5 Os1 -55.4(2) . . . . ?
C3 C4 C5 C6 -3.5(3) . . . . ?
C4 C5 C6 Os1 -51.9(2) . . . . ?
C4 C5 C6 C1 0.7(4) . . . . ?
C6 C1 C2 Os1 -54.19(19) . . . . ?
C6 C1 C2 C3 -0.8(3) . . . . ?
C6 C1 C7 C8 30.7(3) . . . . ?
C6 C1 C7 C9 -93.5(3) . . . . ?
C7 C1 C2 Os1 125.7(2) . . . . ?
C7 C1 C2 C3 179.2(2) . . . . ?
C7 C1 C6 Os1 -125.6(2) . . . . ?
C7 C1 C6 C5 -178.5(2) . . . . ?
C10 C4 C5 Os1 119.9(2) . . . . ?
C10 C4 C5 C6 171.8(2) . . . . ?
C11 C12 C13 N1 -0.4(3) . . . . ?
C13 N1 N2 Os1 177.36(15) . . . . ?
C13 N1 N2 C11 -1.2(3) . . . . ?
C13 N1 C15 O3 146.8(3) . . . . ?
C13 N1 C15 C14 -98.8(3) . . . . ?
C13 N1 C15 C16 23.3(4) . . . . ?
C14 C15 C16 C17 -164.8(2) . . . . ?
C14 C15 C16 C21 13.3(3) . . . . ?
C14 C23 C24 C25 93.1(3) . . . . ?
C15 N1 N2 Os1 2.7(2) . . . . ?
C15 N1 N2 C11 -175.84(19) . . . . ?
C15 N1 C13 C12 173.9(2) . . . . ?
C15 C14 C23 C22 6.4(4) . . . . ?
C15 C14 C23 C24 -171.4(2) . . . . ?
C15 C16 C17 C18 176.8(2) . . . . ?
C15 C16 C21 C20 -176.4(2) . . . . ?
C15 C16 C21 C22 1.3(3) . . . . ?
C16 C17 C18 C19 -0.4(4) . . . . ?
C16 C21 C22 O1 169.4(2) . . . . ?
C16 C21 C22 C23 -13.5(3) . . . . ?
C17 C16 C21 C20 1.7(4) . . . . ?
C17 C16 C21 C22 179.4(2) . . . . ?
C17 C18 C19 C20 1.7(4) . . . . ?
C18 C19 C20 C21 -1.3(4) . . . . ?
C19 C20 C21 C16 -0.4(4) . . . . ?
C19 C20 C21 C22 -178.1(2) . . . . ?
C20 C21 C22 O1 -12.9(4) . . . . ?
C20 C21 C22 C23 164.1(2) . . . . ?
C21 C16 C17 C18 -1.3(4) . . . . ?
C21 C22 C23 C14 9.5(3) . . . . ?
C21 C22 C23 C24 -172.7(2) . . . . ?
C22 C23 C24 C25 -84.6(3) . . . . ?
C23 C14 C15 N1 101.3(3) . . . . ?
C23 C14 C15 O3 -147.0(2) . . . . ?
C23 C14 C15 C16 -17.9(3) . . . . ?
C23 C24 C25 C26 -56.9(3) . . . . ?

_shelx_res_file                  
;
TITL .\ALRO183_a.res in P-1
    alro183.res
    created by SHELXL-2018/3 at 13:39:25 on 01-Jul-2025
REM Old TITL ALRO183 in P-1
REM SHELXT solution in P-1: R1 0.046, Rweak 0.014, Alpha 0.039
REM <I/s> 0.000 for 0 systematic absences, Orientation as input
REM Formula found by SHELXT: C9 N2 O3 Os
REM LIST 6
CELL 1.54178 10.1739 10.4125 12.5969 102.877 92.89 118.317
ZERR 2 0.002 0.0021 0.0025 0.03 0.03 0.03
LATT 1
SFAC C H N O Os
UNIT 52 56 4 6 2

L.S. 10
PLAN  1
SIZE 0.05 0.083 0.12
TEMP -173
CONF
LIST 4
BOND
MORE -1
BOND $H
fmap 2
acta
OMIT -1 1 0
REM <olex2.extras>
REM <HklSrc "%.\\ALRO183.hkl">
REM </olex2.extras>

WGHT    0.024700    1.499400
FVAR       0.48590
OS1   5    0.379664    0.481441    0.181667    11.00000    0.00873    0.01128 =
         0.01026    0.00172   -0.00099    0.00293
O1    4    1.036034    1.085266    0.348432    11.00000    0.01531    0.01481 =
         0.02009    0.00435   -0.00186    0.00162
N1    3    0.595702    0.643313    0.386716    11.00000    0.00944    0.01354 =
         0.01355    0.00260    0.00010    0.00423
C1    1    0.239547    0.234629    0.119674    11.00000    0.01433    0.01054 =
         0.01334   -0.00018   -0.00395    0.00218
O2    4    0.530626    0.710076    0.188398    11.00000    0.01299    0.01440 =
         0.01549    0.00451   -0.00161    0.00467
N2    3    0.443044    0.572158    0.354713    11.00000    0.01015    0.01413 =
         0.01567    0.00264   -0.00028    0.00511
C2    1    0.156881    0.294012    0.180607    11.00000    0.01027    0.01569 =
         0.01544    0.00339   -0.00028    0.00107
AFIX  13
H2    2    0.132077    0.269372    0.251893    11.00000   -1.20000
AFIX   0
O3    4    0.591031    0.503167    0.215647    11.00000    0.01106    0.01238 =
         0.01355    0.00044   -0.00062    0.00403
C3    1    0.137420    0.412293    0.155389    11.00000    0.00939    0.01937 =
         0.02031    0.00248   -0.00113    0.00528
AFIX  13
H3    2    0.100564    0.467611    0.210006    11.00000   -1.20000
AFIX   0
C4    1    0.205058    0.476751    0.070510    11.00000    0.01257    0.01812 =
         0.01924    0.00319   -0.00661    0.00571
C5    1    0.284427    0.414427    0.005522    11.00000    0.01322    0.01749 =
         0.01120    0.00246   -0.00465    0.00314
AFIX  13
H5    2    0.348420    0.470901   -0.043996    11.00000   -1.20000
AFIX   0
C6    1    0.301786    0.296365    0.030372    11.00000    0.01331    0.01402 =
         0.01131   -0.00196   -0.00265    0.00315
AFIX  13
H6    2    0.377985    0.272767   -0.002442    11.00000   -1.20000
AFIX   0
C7    1    0.259502    0.111241    0.149759    11.00000    0.02208    0.01453 =
         0.01822    0.00274   -0.00340    0.00698
AFIX  13
H7    2    0.260449    0.125431    0.231020    11.00000   -1.20000
AFIX   0
C8    1    0.407948    0.117370    0.126422    11.00000    0.02600    0.02411 =
         0.03144    0.00409   -0.00434    0.01457
AFIX 137
H8A   2    0.404486    0.090625    0.046254    11.00000   -1.50000
H8B   2    0.421555    0.045125    0.157320    11.00000   -1.50000
H8C   2    0.493046    0.220293    0.160721    11.00000   -1.50000
AFIX   0
C9    1    0.121874   -0.044165    0.088619    11.00000    0.02740    0.01468 =
         0.02805    0.00459   -0.00252    0.00660
AFIX 137
H9A   2    0.028418   -0.045301    0.105524    11.00000   -1.50000
H9B   2    0.129509   -0.124020    0.112671    11.00000   -1.50000
H9C   2    0.119869   -0.062344    0.008646    11.00000   -1.50000
AFIX   0
C10   1    0.205958    0.615276    0.052967    11.00000    0.02350    0.02448 =
         0.03429    0.01202   -0.00140    0.01216
AFIX 137
H10A  2    0.310447    0.693450    0.054994    11.00000   -1.50000
H10B  2    0.163837    0.654521    0.111643    11.00000   -1.50000
H10C  2    0.144175    0.588176   -0.019175    11.00000   -1.50000
AFIX   0
C11   1    0.385981    0.588467    0.446517    11.00000    0.01557    0.01669 =
         0.01493    0.00426    0.00325    0.00952
AFIX  43
H11   2    0.281056    0.548605    0.449200    11.00000   -1.20000
AFIX   0
C12   1    0.503810    0.673046    0.538187    11.00000    0.01894    0.01704 =
         0.01403    0.00207    0.00104    0.00998
AFIX  43
H12   2    0.494741    0.701502    0.613351    11.00000   -1.20000
AFIX   0
C13   1    0.636779    0.706948    0.496923    11.00000    0.01638    0.01273 =
         0.01252    0.00125   -0.00230    0.00669
AFIX  43
H13   2    0.737251    0.763979    0.538403    11.00000   -1.20000
AFIX   0
C14   1    0.666053    0.762320    0.242920    11.00000    0.01386    0.01595 =
         0.01061    0.00285    0.00107    0.00714
C15   1    0.677747    0.644129    0.289630    11.00000    0.01274    0.01230 =
         0.01068    0.00222    0.00102    0.00433
C16   1    0.837341    0.682437    0.328542    11.00000    0.01293    0.01771 =
         0.01130    0.00263    0.00162    0.00750
C17   1    0.864591    0.569905    0.347960    11.00000    0.01650    0.01694 =
         0.01843    0.00292    0.00174    0.00744
AFIX  43
H17   2    0.782199    0.470874    0.340250    11.00000   -1.20000
AFIX   0
C18   1    1.012701    0.603065    0.378640    11.00000    0.01984    0.02282 =
         0.02180    0.00572    0.00252    0.01365
AFIX  43
H18   2    1.031855    0.526861    0.392432    11.00000   -1.20000
AFIX   0
C19   1    1.133272    0.748264    0.389188    11.00000    0.01353    0.02682 =
         0.02127    0.00307   -0.00041    0.01003
AFIX  43
H19   2    1.234706    0.770080    0.408238    11.00000   -1.20000
AFIX   0
C20   1    1.105714    0.860984    0.371979    11.00000    0.01240    0.02127 =
         0.01873    0.00436    0.00014    0.00488
AFIX  43
H20   2    1.188323    0.960261    0.380788    11.00000   -1.20000
AFIX   0
C21   1    0.956966    0.829364    0.341718    11.00000    0.01319    0.01787 =
         0.01282    0.00283    0.00074    0.00597
C22   1    0.929253    0.951591    0.319946    11.00000    0.01436    0.01733 =
         0.01275    0.00364    0.00259    0.00555
C23   1    0.782529    0.908199    0.262210    11.00000    0.01347    0.01438 =
         0.01325    0.00304    0.00077    0.00535
C24   1    0.756341    1.024732    0.227003    11.00000    0.01528    0.01474 =
         0.01878    0.00577   -0.00215    0.00406
AFIX  23
H24A  2    0.672619    0.972477    0.162205    11.00000   -1.20000
H24B  2    0.849039    1.095189    0.203796    11.00000   -1.20000
AFIX   0
C25   1    0.716539    1.116957    0.319603    11.00000    0.02550    0.01579 =
         0.02383    0.00224   -0.00289    0.01010
AFIX  23
H25A  2    0.804644    1.177420    0.381297    11.00000   -1.20000
H25B  2    0.697532    1.188868    0.290875    11.00000   -1.20000
AFIX   0
C26   1    0.577444    1.017897    0.364126    11.00000    0.03145    0.02568 =
         0.02841    0.00577    0.00631    0.01877
AFIX 137
H26A  2    0.490900    0.953763    0.302886    11.00000   -1.50000
H26B  2    0.553132    1.082971    0.418625    11.00000   -1.50000
H26C  2    0.599079    0.953415    0.399427    11.00000   -1.50000
AFIX   0
HKLF 4


REM  .\ALRO183_a.res in P-1
REM wR2 = 0.0414, GooF = S = 1.097, Restrained GooF = 1.097 for all data
REM R1 = 0.0167 for 4057 Fo > 4sig(Fo) and 0.0171 for all 4128 data
REM 293 parameters refined using 0 restraints

END

WGHT      0.0247      1.4994

REM Highest difference peak  0.439,  deepest hole -1.134,  1-sigma level  0.087
Q1    1   0.2829  0.3071  0.1440  11.00000  0.05    0.44
;
_shelx_res_checksum              95611
####################################################################### 
# 
# This file contains crystal structure data downloaded from the 
# Cambridge Structural Database (CSD) hosted by the Cambridge 
# Crystallographic Data Centre (CCDC).
# 
# Full information about CCDC data access policies and citation 
# guidelines are available at http://www.ccdc.cam.ac.uk/access/V1 
# 
# Audit and citation data items may have been added by the CCDC. 
# Please retain this information to preserve the provenance of 
# this file and to allow appropriate attribution of the data. 
# 
#######################################################################

data_1a_alro125
_database_code_depnum_ccdc_archive 'CCDC 2448265'
loop_
_audit_author_name
_audit_author_address
'Tim Gruene'
;Core Facility Crystal Structure Analysis, University of Vienna
Austria
;
_audit_update_record             
;
2025-07-01 deposited with the CCDC.	2025-12-22 downloaded from the CCDC.
;
_audit_creation_date             2025-05-27
_audit_creation_method           
;
Olex2 1.5-alpha
(compiled 2025.05.22 svn.r631f81ec for OlexSys, GUI svn.r7248)
;
_chemical_name_common            ?
_chemical_name_systematic        ?
_chemical_formula_moiety         'C26 H28 N2 O3 Ru'
_chemical_formula_sum            'C26 H28 N2 O3 Ru'
_chemical_formula_weight         517.57
_chemical_melting_point          ?
loop_
_atom_type_symbol
_atom_type_description
_atom_type_scat_dispersion_real
_atom_type_scat_dispersion_imag
_atom_type_scat_source
C C 0.0033 0.0016 'International Tables Vol C Tables 4.2.6.8 and 6.1.1.4'
H H 0.0000 0.0000 'International Tables Vol C Tables 4.2.6.8 and 6.1.1.4'
N N 0.0061 0.0033 'International Tables Vol C Tables 4.2.6.8 and 6.1.1.4'
O O 0.0106 0.0060 'International Tables Vol C Tables 4.2.6.8 and 6.1.1.4'
Ru Ru -1.2594 0.8363 'International Tables Vol C Tables 4.2.6.8 and 6.1.1.4'

_shelx_space_group_comment       
;
The symmetry employed for this shelxl refinement is uniquely defined
by the following loop, which should always be used as a source of
symmetry information in preference to the above space-group names.
They are only intended as comments.
;
_space_group_crystal_system      triclinic
_space_group_IT_number           2
_space_group_name_H-M_alt        'P -1'
_space_group_name_Hall           '-P 1'
loop_
_space_group_symop_operation_xyz
'x, y, z'
'-x, -y, -z'

_cell_length_a                   10.1522(3)
_cell_length_b                   10.4123(4)
_cell_length_c                   12.5901(4)
_cell_angle_alpha                102.837(2)
_cell_angle_beta                 92.546(2)
_cell_angle_gamma                118.4480(10)
_cell_volume                     1123.26(7)
_cell_formula_units_Z            2
_cell_measurement_reflns_used    9707
_cell_measurement_temperature    100.0
_cell_measurement_theta_max      30.095
_cell_measurement_theta_min      3.002
_shelx_estimated_absorpt_T_max   0.931
_shelx_estimated_absorpt_T_min   0.899
_exptl_absorpt_coefficient_mu    0.729
_exptl_absorpt_correction_T_max  0.7460
_exptl_absorpt_correction_T_min  0.6531
_exptl_absorpt_correction_type   multi-scan
_exptl_absorpt_process_details   
;
SADABS-2016/2 (Bruker,2016/2) was used for absorption correction.
wR2(int) was 0.1337 before and 0.0360 after correction.
The Ratio of minimum to maximum transmission is 0.8731.
The \l/2 correction factor is Not present.
;
_exptl_crystal_colour            'clear yellow'
_exptl_crystal_colour_lustre     clear
_exptl_crystal_colour_primary    yellow
_exptl_crystal_density_diffrn    1.530
_exptl_crystal_density_meas      ?
_exptl_crystal_density_method    ?
_exptl_crystal_description       block
_exptl_crystal_F_000             532
_exptl_crystal_recrystallization_method ?
_exptl_crystal_size_max          0.15
_exptl_crystal_size_mid          0.12
_exptl_crystal_size_min          0.1
_exptl_special_details           ?
_exptl_transmission_factor_max   ?
_exptl_transmission_factor_min   ?
_diffrn_reflns_av_R_equivalents  0.0298
_diffrn_reflns_av_unetI/netI     0.0195
_diffrn_reflns_Laue_measured_fraction_full 0.994
_diffrn_reflns_Laue_measured_fraction_max 0.984
_diffrn_reflns_limit_h_max       14
_diffrn_reflns_limit_h_min       -14
_diffrn_reflns_limit_k_max       14
_diffrn_reflns_limit_k_min       -14
_diffrn_reflns_limit_l_max       17
_diffrn_reflns_limit_l_min       -17
_diffrn_reflns_number            36115
_diffrn_reflns_point_group_measured_fraction_full 0.994
_diffrn_reflns_point_group_measured_fraction_max 0.984
_diffrn_reflns_theta_full        25.242
_diffrn_reflns_theta_max         30.095
_diffrn_reflns_theta_min         2.315
_diffrn_ambient_environment      ?
_diffrn_ambient_temperature      100.00
_diffrn_detector                 ?
_diffrn_detector_area_resol_mean ?
_diffrn_detector_type            ?
_diffrn_measured_fraction_theta_full 0.994
_diffrn_measured_fraction_theta_max 0.984
_diffrn_measurement_device       ?
_diffrn_measurement_device_type  'Bruker D8 Venture'
_diffrn_measurement_method       '\f and \w scans'
_diffrn_measurement_specimen_support ?
_diffrn_radiation_monochromator  ?
_diffrn_radiation_probe          ?
_diffrn_radiation_type           MoK\a
_diffrn_radiation_wavelength     0.71073
_diffrn_source                   ?
_diffrn_source_current           1.0
_diffrn_source_power             0.05
_diffrn_source_type              ?
_diffrn_source_voltage           50.0
_diffrn_standards_number         0
_reflns_Friedel_coverage         0.000
_reflns_Friedel_fraction_full    .
_reflns_Friedel_fraction_max     .
_reflns_number_gt                6177
_reflns_number_total             6499
_reflns_special_details          
;
 Reflections were merged by SHELXL according to the crystal
 class for the calculation of statistics and refinement.
 
 _reflns_Friedel_fraction is defined as the number of unique
 Friedel pairs measured divided by the number that would be
 possible theoretically, ignoring centric projections and
 systematic absences.
;
_reflns_threshold_expression     'I > 2\s(I)'
_computing_cell_refinement       'SAINT V8.38A (Bruker, 2018)'
_computing_data_collection       ?
_computing_data_reduction        'SAINT V8.38A (Bruker, 2018)'
_computing_molecular_graphics    'Olex2 1.5-alpha (Dolomanov et al., 2009)'
_computing_publication_material  'Olex2 1.5-alpha (Dolomanov et al., 2009)'
_computing_structure_refinement  'SHELXL 2018/3 (Sheldrick, 2015)'
_computing_structure_solution    'SHELXS  (Sheldrick, 2008)'
_refine_diff_density_max         0.627
_refine_diff_density_min         -0.689
_refine_diff_density_rms         0.063
_refine_ls_extinction_coef       .
_refine_ls_extinction_method     none
_refine_ls_goodness_of_fit_ref   1.036
_refine_ls_hydrogen_treatment    constr
_refine_ls_matrix_type           full
_refine_ls_number_parameters     293
_refine_ls_number_reflns         6499
_refine_ls_number_restraints     0
_refine_ls_R_factor_all          0.0202
_refine_ls_R_factor_gt           0.0187
_refine_ls_restrained_S_all      1.036
_refine_ls_shift/su_max          0.003
_refine_ls_shift/su_mean         0.000
_refine_ls_structure_factor_coef Fsqd
_refine_ls_weighting_details     
'w=1/[\s^2^(Fo^2^)+(0.0206P)^2^+0.7061P] where P=(Fo^2^+2Fc^2^)/3'
_refine_ls_weighting_scheme      calc
_refine_ls_wR_factor_gt          0.0473
_refine_ls_wR_factor_ref         0.0479
_refine_special_details          
;
1. Fixed Uiso
 At 1.2 times of:
  All C(H) groups, All C(H,H) groups
 At 1.5 times of:
  All C(H,H,H) groups
2.a Ternary CH refined with riding coordinates:
 C7(H7)
2.b Secondary CH2 refined with riding coordinates:
 C24(H24A,H24B), C25(H25A,H25B)
2.c Aromatic/amide H refined with riding coordinates:
 C2(H2), C3(H3), C5(H5), C6(H6), C11(H11), C12(H12), C13(H13), C17(H17),
 C18(H18), C19(H19), C20(H20)
2.d Idealised Me refined as rotating group:
 C8(H8A,H8B,H8C), C9(H9A,H9B,H9C), C10(H10A,H10B,H10C), C26(H26A,H26B,H26C)
;
_atom_sites_solution_hydrogens   geom
_atom_sites_solution_primary     direct
_atom_sites_solution_secondary   ?
loop_
_atom_site_label
_atom_site_type_symbol
_atom_site_fract_x
_atom_site_fract_y
_atom_site_fract_z
_atom_site_U_iso_or_equiv
_atom_site_adp_type
_atom_site_occupancy
_atom_site_site_symmetry_order
_atom_site_calc_flag
_atom_site_refinement_flags_posn
_atom_site_refinement_flags_adp
_atom_site_refinement_flags_occupancy
_atom_site_disorder_assembly
_atom_site_disorder_group
Ru1 Ru 0.61930(2) 0.51740(2) 0.81852(2) 0.00915(3) Uani 1 1 d . . . . .
O1 O -0.03638(10) -0.08530(10) 0.65334(8) 0.01688(17) Uani 1 1 d . . . . .
O2 O 0.46974(9) 0.29003(9) 0.81365(7) 0.01236(15) Uani 1 1 d . . . . .
O3 O 0.40933(9) 0.49776(9) 0.78551(7) 0.01091(15) Uani 1 1 d . . . . .
N1 N 0.40551(11) 0.35720(11) 0.61424(8) 0.01023(17) Uani 1 1 d . . . . .
N2 N 0.55843(11) 0.42786(11) 0.64546(8) 0.01112(17) Uani 1 1 d . . . . .
C1 C 0.75927(13) 0.76405(13) 0.88039(10) 0.0128(2) Uani 1 1 d . . . . .
C2 C 0.69742(13) 0.70198(13) 0.96905(9) 0.0133(2) Uani 1 1 d . . . . .
H2 H 0.643432 0.740894 1.012413 0.016 Uiso 1 1 calc R U . . .
C3 C 0.71475(13) 0.58485(13) 0.99340(10) 0.0141(2) Uani 1 1 d . . . . .
H3 H 0.672891 0.546102 1.052842 0.017 Uiso 1 1 calc R U . . .
C4 C 0.79504(14) 0.52367(14) 0.92920(10) 0.0150(2) Uani 1 1 d . . . . .
C5 C 0.86114(13) 0.58743(14) 0.84405(10) 0.0149(2) Uani 1 1 d . . . . .
H5 H 0.919313 0.551838 0.803109 0.018 Uiso 1 1 calc R U . . .
C6 C 0.84120(13) 0.70491(13) 0.81904(10) 0.0140(2) Uani 1 1 d . . . . .
H6 H 0.883834 0.744188 0.759983 0.017 Uiso 1 1 calc R U . . .
C7 C 0.73885(15) 0.88757(13) 0.85089(11) 0.0170(2) Uani 1 1 d . . . . .
H7 H 0.738247 0.874032 0.769673 0.020 Uiso 1 1 calc R U . . .
C8 C 0.58999(17) 0.88116(16) 0.87473(13) 0.0248(3) Uani 1 1 d . . . . .
H8A H 0.504871 0.778014 0.841189 0.037 Uiso 1 1 calc R U . . .
H8B H 0.576043 0.952902 0.843393 0.037 Uiso 1 1 calc R U . . .
H8C H 0.593526 0.908460 0.954893 0.037 Uiso 1 1 calc R U . . .
C9 C 0.87649(17) 1.04345(15) 0.91191(12) 0.0237(3) Uani 1 1 d . . . . .
H9A H 0.878908 1.060555 0.991893 0.036 Uiso 1 1 calc R U . . .
H9B H 0.867884 1.123395 0.888758 0.036 Uiso 1 1 calc R U . . .
H9C H 0.970370 1.045683 0.893935 0.036 Uiso 1 1 calc R U . . .
C10 C 0.79581(17) 0.38575(16) 0.94690(13) 0.0251(3) Uani 1 1 d . . . . .
H10A H 0.691652 0.307481 0.946754 0.038 Uiso 1 1 calc R U . . .
H10B H 0.859457 0.413800 1.018174 0.038 Uiso 1 1 calc R U . . .
H10C H 0.836805 0.346139 0.887281 0.038 Uiso 1 1 calc R U . . .
C11 C 0.61420(13) 0.41096(13) 0.55225(10) 0.0129(2) Uani 1 1 d . . . . .
H11 H 0.719164 0.450616 0.548424 0.015 Uiso 1 1 calc R U . . .
C12 C 0.49554(14) 0.32644(13) 0.46127(10) 0.0139(2) Uani 1 1 d . . . . .
H12 H 0.503935 0.298049 0.385861 0.017 Uiso 1 1 calc R U . . .
C13 C 0.36286(13) 0.29272(13) 0.50431(9) 0.0122(2) Uani 1 1 d . . . . .
H13 H 0.261774 0.235356 0.464012 0.015 Uiso 1 1 calc R U . . .
C14 C 0.33516(13) 0.23836(12) 0.75900(9) 0.01084(19) Uani 1 1 d . . . . .
C15 C 0.32344(12) 0.35673(12) 0.71176(9) 0.01026(19) Uani 1 1 d . . . . .
C16 C 0.16373(13) 0.31796(13) 0.67294(9) 0.0113(2) Uani 1 1 d . . . . .
C17 C 0.13641(14) 0.43038(13) 0.65281(10) 0.0142(2) Uani 1 1 d . . . . .
H17 H 0.219047 0.529585 0.660589 0.017 Uiso 1 1 calc R U . . .
C18 C -0.01197(14) 0.39702(15) 0.62134(11) 0.0168(2) Uani 1 1 d . . . . .
H18 H -0.030742 0.473247 0.607120 0.020 Uiso 1 1 calc R U . . .
C19 C -0.13340(14) 0.25134(15) 0.61066(11) 0.0184(2) Uani 1 1 d . . . . .
H19 H -0.234969 0.229259 0.591278 0.022 Uiso 1 1 calc R U . . .
C20 C -0.10549(14) 0.13871(14) 0.62840(10) 0.0162(2) Uani 1 1 d . . . . .
H20 H -0.188180 0.039160 0.619454 0.019 Uiso 1 1 calc R U . . .
C21 C 0.04337(13) 0.17083(13) 0.65933(10) 0.0125(2) Uani 1 1 d . . . . .
C22 C 0.07086(13) 0.04852(13) 0.68140(9) 0.0123(2) Uani 1 1 d . . . . .
C23 C 0.21726(13) 0.09148(13) 0.73913(9) 0.0119(2) Uani 1 1 d . . . . .
C24 C 0.24371(14) -0.02534(13) 0.77363(10) 0.0145(2) Uani 1 1 d . . . . .
H24A H 0.150979 -0.095961 0.797418 0.017 Uiso 1 1 calc R U . . .
H24B H 0.327833 0.026726 0.837867 0.017 Uiso 1 1 calc R U . . .
C25 C 0.28319(16) -0.11729(14) 0.68048(11) 0.0198(2) Uani 1 1 d . . . . .
H25A H 0.301086 -0.190288 0.708499 0.024 Uiso 1 1 calc R U . . .
H25B H 0.195294 -0.176521 0.618857 0.024 Uiso 1 1 calc R U . . .
C26 C 0.42377(17) -0.01752(16) 0.63638(12) 0.0240(3) Uani 1 1 d . . . . .
H26A H 0.448056 -0.082203 0.581353 0.036 Uiso 1 1 calc R U . . .
H26B H 0.510099 0.045361 0.697631 0.036 Uiso 1 1 calc R U . . .
H26C H 0.403240 0.048219 0.601897 0.036 Uiso 1 1 calc R U . . .

loop_
_atom_site_aniso_label
_atom_site_aniso_U_11
_atom_site_aniso_U_22
_atom_site_aniso_U_33
_atom_site_aniso_U_23
_atom_site_aniso_U_13
_atom_site_aniso_U_12
Ru1 0.00776(5) 0.00852(4) 0.00846(5) 0.00230(3) 0.00027(3) 0.00209(3)
O1 0.0125(4) 0.0128(4) 0.0181(4) 0.0056(3) -0.0006(3) 0.0005(3)
O2 0.0100(4) 0.0104(3) 0.0133(4) 0.0042(3) -0.0008(3) 0.0023(3)
O3 0.0087(4) 0.0094(3) 0.0108(4) 0.0005(3) 0.0000(3) 0.0028(3)
N1 0.0079(4) 0.0105(4) 0.0099(4) 0.0027(3) 0.0005(3) 0.0029(3)
N2 0.0087(4) 0.0117(4) 0.0109(4) 0.0029(3) 0.0008(3) 0.0037(4)
C1 0.0111(5) 0.0094(5) 0.0115(5) 0.0012(4) -0.0021(4) 0.0012(4)
C2 0.0121(5) 0.0117(5) 0.0097(5) -0.0002(4) -0.0014(4) 0.0026(4)
C3 0.0115(5) 0.0141(5) 0.0103(5) 0.0036(4) -0.0018(4) 0.0019(4)
C4 0.0110(5) 0.0146(5) 0.0162(5) 0.0040(4) -0.0032(4) 0.0044(4)
C5 0.0088(5) 0.0156(5) 0.0164(5) 0.0026(4) 0.0003(4) 0.0039(4)
C6 0.0092(5) 0.0129(5) 0.0126(5) 0.0026(4) -0.0004(4) 0.0004(4)
C7 0.0201(6) 0.0118(5) 0.0161(5) 0.0034(4) -0.0016(5) 0.0062(5)
C8 0.0238(7) 0.0220(6) 0.0293(7) 0.0050(5) -0.0027(6) 0.0135(6)
C9 0.0257(7) 0.0125(5) 0.0258(7) 0.0035(5) -0.0019(6) 0.0053(5)
C10 0.0239(7) 0.0212(6) 0.0330(8) 0.0116(6) -0.0006(6) 0.0122(6)
C11 0.0126(5) 0.0148(5) 0.0127(5) 0.0043(4) 0.0032(4) 0.0076(4)
C12 0.0162(5) 0.0144(5) 0.0109(5) 0.0024(4) 0.0025(4) 0.0079(4)
C13 0.0133(5) 0.0110(5) 0.0103(5) 0.0016(4) -0.0006(4) 0.0052(4)
C14 0.0113(5) 0.0111(5) 0.0091(5) 0.0033(4) 0.0016(4) 0.0047(4)
C15 0.0090(5) 0.0100(4) 0.0095(5) 0.0024(4) 0.0012(4) 0.0031(4)
C16 0.0100(5) 0.0128(5) 0.0095(5) 0.0023(4) 0.0014(4) 0.0049(4)
C17 0.0136(5) 0.0139(5) 0.0149(5) 0.0041(4) 0.0025(4) 0.0067(4)
C18 0.0165(6) 0.0195(6) 0.0172(6) 0.0052(5) 0.0025(5) 0.0112(5)
C19 0.0121(5) 0.0230(6) 0.0200(6) 0.0055(5) 0.0013(5) 0.0090(5)
C20 0.0102(5) 0.0169(5) 0.0174(6) 0.0043(4) 0.0003(4) 0.0038(4)
C21 0.0108(5) 0.0132(5) 0.0112(5) 0.0031(4) 0.0009(4) 0.0044(4)
C22 0.0111(5) 0.0128(5) 0.0102(5) 0.0039(4) 0.0019(4) 0.0034(4)
C23 0.0112(5) 0.0112(5) 0.0111(5) 0.0036(4) 0.0009(4) 0.0038(4)
C24 0.0140(5) 0.0117(5) 0.0152(5) 0.0057(4) -0.0003(4) 0.0038(4)
C25 0.0242(6) 0.0132(5) 0.0205(6) 0.0028(5) 0.0002(5) 0.0093(5)
C26 0.0290(7) 0.0236(6) 0.0259(7) 0.0075(5) 0.0091(6) 0.0174(6)

_geom_special_details            
;
 All esds (except the esd in the dihedral angle between two l.s. planes)
 are estimated using the full covariance matrix.  The cell esds are taken
 into account individually in the estimation of esds in distances, angles
 and torsion angles; correlations between esds in cell parameters are only
 used when they are defined by crystal symmetry.  An approximate (isotropic)
 treatment of cell esds is used for estimating esds involving l.s. planes.
;
loop_
_geom_bond_atom_site_label_1
_geom_bond_atom_site_label_2
_geom_bond_distance
_geom_bond_site_symmetry_2
_geom_bond_publ_flag
Ru1 O2 2.1015(8) . ?
Ru1 O3 2.0560(8) . ?
Ru1 N2 2.1041(10) . ?
Ru1 C1 2.1812(11) . ?
Ru1 C2 2.1703(11) . ?
Ru1 C3 2.1806(12) . ?
Ru1 C4 2.1810(12) . ?
Ru1 C5 2.1870(12) . ?
Ru1 C6 2.1655(12) . ?
O1 C22 1.2463(14) . ?
O2 C14 1.2966(14) . ?
O3 C15 1.3715(13) . ?
N1 N2 1.3546(13) . ?
N1 C13 1.3456(14) . ?
N1 C15 1.5137(14) . ?
N2 C11 1.3383(14) . ?
C1 C2 1.4333(16) . ?
C1 C6 1.4147(16) . ?
C1 C7 1.5147(16) . ?
C2 H2 0.9500 . ?
C2 C3 1.4065(16) . ?
C3 H3 0.9500 . ?
C3 C4 1.4311(17) . ?
C4 C5 1.4128(17) . ?
C4 C10 1.5049(17) . ?
C5 H5 0.9500 . ?
C5 C6 1.4275(17) . ?
C6 H6 0.9500 . ?
C7 H7 1.0000 . ?
C7 C8 1.5269(19) . ?
C7 C9 1.5385(18) . ?
C8 H8A 0.9800 . ?
C8 H8B 0.9800 . ?
C8 H8C 0.9800 . ?
C9 H9A 0.9800 . ?
C9 H9B 0.9800 . ?
C9 H9C 0.9800 . ?
C10 H10A 0.9800 . ?
C10 H10B 0.9800 . ?
C10 H10C 0.9800 . ?
C11 H11 0.9500 . ?
C11 C12 1.3990(17) . ?
C12 H12 0.9500 . ?
C12 C13 1.3893(16) . ?
C13 H13 0.9500 . ?
C14 C15 1.5318(15) . ?
C14 C23 1.3761(15) . ?
C15 C16 1.4997(16) . ?
C16 C17 1.3951(16) . ?
C16 C21 1.3966(16) . ?
C17 H17 0.9500 . ?
C17 C18 1.3907(17) . ?
C18 H18 0.9500 . ?
C18 C19 1.3971(18) . ?
C19 H19 0.9500 . ?
C19 C20 1.3903(17) . ?
C20 H20 0.9500 . ?
C20 C21 1.3984(16) . ?
C21 C22 1.5053(16) . ?
C22 C23 1.4365(16) . ?
C23 C24 1.5086(16) . ?
C24 H24A 0.9900 . ?
C24 H24B 0.9900 . ?
C24 C25 1.5366(18) . ?
C25 H25A 0.9900 . ?
C25 H25B 0.9900 . ?
C25 C26 1.529(2) . ?
C26 H26A 0.9800 . ?
C26 H26B 0.9800 . ?
C26 H26C 0.9800 . ?

loop_
_geom_angle_atom_site_label_1
_geom_angle_atom_site_label_2
_geom_angle_atom_site_label_3
_geom_angle
_geom_angle_site_symmetry_1
_geom_angle_site_symmetry_3
_geom_angle_publ_flag
O2 Ru1 N2 82.19(4) . . ?
O2 Ru1 C1 160.63(4) . . ?
O2 Ru1 C2 122.24(4) . . ?
O2 Ru1 C3 94.37(4) . . ?
O2 Ru1 C4 90.71(4) . . ?
O2 Ru1 C5 115.39(4) . . ?
O2 Ru1 C6 152.97(4) . . ?
O3 Ru1 O2 77.45(3) . . ?
O3 Ru1 N2 76.58(3) . . ?
O3 Ru1 C1 99.74(4) . . ?
O3 Ru1 C2 94.95(4) . . ?
O3 Ru1 C3 115.44(4) . . ?
O3 Ru1 C4 150.99(4) . . ?
O3 Ru1 C5 166.88(4) . . ?
O3 Ru1 C6 128.62(4) . . ?
N2 Ru1 C1 116.10(4) . . ?
N2 Ru1 C2 152.25(4) . . ?
N2 Ru1 C3 166.61(4) . . ?
N2 Ru1 C4 128.50(4) . . ?
N2 Ru1 C5 101.61(4) . . ?
N2 Ru1 C6 96.13(4) . . ?
C1 Ru1 C5 69.13(4) . . ?
C2 Ru1 C1 38.46(4) . . ?
C2 Ru1 C3 37.72(4) . . ?
C2 Ru1 C4 68.93(5) . . ?
C2 Ru1 C5 80.64(5) . . ?
C3 Ru1 C1 69.26(4) . . ?
C3 Ru1 C4 38.31(5) . . ?
C3 Ru1 C5 68.08(5) . . ?
C4 Ru1 C1 82.69(4) . . ?
C4 Ru1 C5 37.74(5) . . ?
C6 Ru1 C1 37.99(4) . . ?
C6 Ru1 C2 68.32(4) . . ?
C6 Ru1 C3 81.02(4) . . ?
C6 Ru1 C4 69.14(5) . . ?
C6 Ru1 C5 38.29(4) . . ?
C14 O2 Ru1 112.46(7) . . ?
C15 O3 Ru1 104.10(6) . . ?
N2 N1 C15 112.64(9) . . ?
C13 N1 N2 111.70(9) . . ?
C13 N1 C15 135.33(10) . . ?
N1 N2 Ru1 110.48(7) . . ?
C11 N2 Ru1 143.55(8) . . ?
C11 N2 N1 105.95(9) . . ?
C2 C1 Ru1 70.36(6) . . ?
C2 C1 C7 122.52(11) . . ?
C6 C1 Ru1 70.41(6) . . ?
C6 C1 C2 117.47(10) . . ?
C6 C1 C7 120.00(11) . . ?
C7 C1 Ru1 129.97(8) . . ?
Ru1 C2 H2 130.9 . . ?
C1 C2 Ru1 71.18(6) . . ?
C1 C2 H2 119.2 . . ?
C3 C2 Ru1 71.53(7) . . ?
C3 C2 C1 121.58(11) . . ?
C3 C2 H2 119.2 . . ?
Ru1 C3 H3 131.4 . . ?
C2 C3 Ru1 70.75(7) . . ?
C2 C3 H3 119.8 . . ?
C2 C3 C4 120.42(11) . . ?
C4 C3 Ru1 70.86(7) . . ?
C4 C3 H3 119.8 . . ?
C3 C4 Ru1 70.83(7) . . ?
C3 C4 C10 119.70(11) . . ?
C5 C4 Ru1 71.36(7) . . ?
C5 C4 C3 118.57(11) . . ?
C5 C4 C10 121.52(12) . . ?
C10 C4 Ru1 124.82(9) . . ?
Ru1 C5 H5 132.4 . . ?
C4 C5 Ru1 70.90(7) . . ?
C4 C5 H5 119.7 . . ?
C4 C5 C6 120.52(11) . . ?
C6 C5 Ru1 70.04(7) . . ?
C6 C5 H5 119.7 . . ?
Ru1 C6 H6 130.0 . . ?
C1 C6 Ru1 71.61(7) . . ?
C1 C6 C5 121.36(11) . . ?
C1 C6 H6 119.3 . . ?
C5 C6 Ru1 71.67(7) . . ?
C5 C6 H6 119.3 . . ?
C1 C7 H7 107.7 . . ?
C1 C7 C8 113.49(11) . . ?
C1 C7 C9 109.06(11) . . ?
C8 C7 H7 107.7 . . ?
C8 C7 C9 110.97(11) . . ?
C9 C7 H7 107.7 . . ?
C7 C8 H8A 109.5 . . ?
C7 C8 H8B 109.5 . . ?
C7 C8 H8C 109.5 . . ?
H8A C8 H8B 109.5 . . ?
H8A C8 H8C 109.5 . . ?
H8B C8 H8C 109.5 . . ?
C7 C9 H9A 109.5 . . ?
C7 C9 H9B 109.5 . . ?
C7 C9 H9C 109.5 . . ?
H9A C9 H9B 109.5 . . ?
H9A C9 H9C 109.5 . . ?
H9B C9 H9C 109.5 . . ?
C4 C10 H10A 109.5 . . ?
C4 C10 H10B 109.5 . . ?
C4 C10 H10C 109.5 . . ?
H10A C10 H10B 109.5 . . ?
H10A C10 H10C 109.5 . . ?
H10B C10 H10C 109.5 . . ?
N2 C11 H11 124.9 . . ?
N2 C11 C12 110.16(10) . . ?
C12 C11 H11 124.9 . . ?
C11 C12 H12 127.2 . . ?
C13 C12 C11 105.57(10) . . ?
C13 C12 H12 127.2 . . ?
N1 C13 C12 106.59(10) . . ?
N1 C13 H13 126.7 . . ?
C12 C13 H13 126.7 . . ?
O2 C14 C15 112.43(9) . . ?
O2 C14 C23 124.58(10) . . ?
C23 C14 C15 122.88(10) . . ?
O3 C15 N1 106.18(8) . . ?
O3 C15 C14 109.26(9) . . ?
O3 C15 C16 113.80(9) . . ?
N1 C15 C14 102.46(8) . . ?
C16 C15 N1 109.80(9) . . ?
C16 C15 C14 114.43(9) . . ?
C17 C16 C15 119.55(10) . . ?
C17 C16 C21 120.52(11) . . ?
C21 C16 C15 119.92(10) . . ?
C16 C17 H17 120.0 . . ?
C18 C17 C16 119.90(11) . . ?
C18 C17 H17 120.0 . . ?
C17 C18 H18 120.0 . . ?
C17 C18 C19 119.96(11) . . ?
C19 C18 H18 120.0 . . ?
C18 C19 H19 120.0 . . ?
C20 C19 C18 119.95(11) . . ?
C20 C19 H19 120.0 . . ?
C19 C20 H20 119.7 . . ?
C19 C20 C21 120.51(11) . . ?
C21 C20 H20 119.7 . . ?
C16 C21 C20 119.11(11) . . ?
C16 C21 C22 121.16(10) . . ?
C20 C21 C22 119.68(10) . . ?
O1 C22 C21 118.71(11) . . ?
O1 C22 C23 122.46(11) . . ?
C23 C22 C21 118.75(10) . . ?
C14 C23 C22 119.72(10) . . ?
C14 C23 C24 120.01(10) . . ?
C22 C23 C24 120.22(10) . . ?
C23 C24 H24A 109.0 . . ?
C23 C24 H24B 109.0 . . ?
C23 C24 C25 112.82(10) . . ?
H24A C24 H24B 107.8 . . ?
C25 C24 H24A 109.0 . . ?
C25 C24 H24B 109.0 . . ?
C24 C25 H25A 109.0 . . ?
C24 C25 H25B 109.0 . . ?
H25A C25 H25B 107.8 . . ?
C26 C25 C24 112.99(10) . . ?
C26 C25 H25A 109.0 . . ?
C26 C25 H25B 109.0 . . ?
C25 C26 H26A 109.5 . . ?
C25 C26 H26B 109.5 . . ?
C25 C26 H26C 109.5 . . ?
H26A C26 H26B 109.5 . . ?
H26A C26 H26C 109.5 . . ?
H26B C26 H26C 109.5 . . ?

loop_
_geom_torsion_atom_site_label_1
_geom_torsion_atom_site_label_2
_geom_torsion_atom_site_label_3
_geom_torsion_atom_site_label_4
_geom_torsion
_geom_torsion_site_symmetry_1
_geom_torsion_site_symmetry_2
_geom_torsion_site_symmetry_3
_geom_torsion_site_symmetry_4
_geom_torsion_publ_flag
Ru1 O2 C14 C15 0.86(11) . . . . ?
Ru1 O2 C14 C23 177.21(9) . . . . ?
Ru1 O3 C15 N1 -57.72(8) . . . . ?
Ru1 O3 C15 C14 52.12(9) . . . . ?
Ru1 O3 C15 C16 -178.61(7) . . . . ?
Ru1 N2 C11 C12 176.95(10) . . . . ?
Ru1 C1 C2 C3 52.96(10) . . . . ?
Ru1 C1 C6 C5 -53.79(10) . . . . ?
Ru1 C1 C7 C8 60.02(15) . . . . ?
Ru1 C1 C7 C9 -175.72(9) . . . . ?
Ru1 C2 C3 C4 52.57(10) . . . . ?
Ru1 C3 C4 C5 54.93(10) . . . . ?
Ru1 C3 C4 C10 -119.84(11) . . . . ?
Ru1 C4 C5 C6 51.43(10) . . . . ?
Ru1 C5 C6 C1 53.76(10) . . . . ?
O1 C22 C23 C14 174.11(11) . . . . ?
O1 C22 C23 C24 -3.31(17) . . . . ?
O2 C14 C15 O3 -36.56(12) . . . . ?
O2 C14 C15 N1 75.74(11) . . . . ?
O2 C14 C15 C16 -165.48(9) . . . . ?
O2 C14 C23 C22 177.42(11) . . . . ?
O2 C14 C23 C24 -5.16(17) . . . . ?
O3 C15 C16 C17 38.44(14) . . . . ?
O3 C15 C16 C21 -140.29(10) . . . . ?
N1 N2 C11 C12 -1.10(12) . . . . ?
N1 C15 C16 C17 -80.40(12) . . . . ?
N1 C15 C16 C21 100.87(11) . . . . ?
N2 N1 C13 C12 -1.51(13) . . . . ?
N2 N1 C15 O3 40.75(11) . . . . ?
N2 N1 C15 C14 -73.82(10) . . . . ?
N2 N1 C15 C16 164.19(9) . . . . ?
N2 C11 C12 C13 0.22(13) . . . . ?
C1 C2 C3 Ru1 -52.81(10) . . . . ?
C1 C2 C3 C4 -0.23(18) . . . . ?
C2 C1 C6 Ru1 54.04(9) . . . . ?
C2 C1 C6 C5 0.25(17) . . . . ?
C2 C1 C7 C8 -30.80(16) . . . . ?
C2 C1 C7 C9 93.46(14) . . . . ?
C2 C3 C4 Ru1 -52.52(10) . . . . ?
C2 C3 C4 C5 2.41(17) . . . . ?
C2 C3 C4 C10 -172.36(12) . . . . ?
C3 C4 C5 Ru1 -54.67(10) . . . . ?
C3 C4 C5 C6 -3.24(18) . . . . ?
C4 C5 C6 Ru1 -51.81(10) . . . . ?
C4 C5 C6 C1 1.95(18) . . . . ?
C6 C1 C2 Ru1 -54.06(9) . . . . ?
C6 C1 C2 C3 -1.10(17) . . . . ?
C6 C1 C7 C8 148.80(12) . . . . ?
C6 C1 C7 C9 -86.94(14) . . . . ?
C7 C1 C2 Ru1 125.54(11) . . . . ?
C7 C1 C2 C3 178.51(11) . . . . ?
C7 C1 C6 Ru1 -125.58(11) . . . . ?
C7 C1 C6 C5 -179.36(11) . . . . ?
C10 C4 C5 Ru1 120.00(12) . . . . ?
C10 C4 C5 C6 171.42(12) . . . . ?
C11 C12 C13 N1 0.76(13) . . . . ?
C13 N1 N2 Ru1 -177.12(7) . . . . ?
C13 N1 N2 C11 1.64(12) . . . . ?
C13 N1 C15 O3 -146.54(12) . . . . ?
C13 N1 C15 C14 98.89(14) . . . . ?
C13 N1 C15 C16 -23.10(16) . . . . ?
C14 C15 C16 C17 165.05(10) . . . . ?
C14 C15 C16 C21 -13.68(15) . . . . ?
C14 C23 C24 C25 -93.54(13) . . . . ?
C15 N1 N2 Ru1 -2.64(10) . . . . ?
C15 N1 N2 C11 176.13(9) . . . . ?
C15 N1 C13 C12 -174.27(11) . . . . ?
C15 C14 C23 C22 -6.60(17) . . . . ?
C15 C14 C23 C24 170.82(10) . . . . ?
C15 C16 C17 C18 -177.27(11) . . . . ?
C15 C16 C21 C20 176.84(11) . . . . ?
C15 C16 C21 C22 -0.89(16) . . . . ?
C16 C17 C18 C19 0.42(18) . . . . ?
C16 C21 C22 O1 -169.96(11) . . . . ?
C16 C21 C22 C23 13.25(16) . . . . ?
C17 C16 C21 C20 -1.88(17) . . . . ?
C17 C16 C21 C22 -179.61(11) . . . . ?
C17 C18 C19 C20 -1.84(19) . . . . ?
C18 C19 C20 C21 1.41(19) . . . . ?
C19 C20 C21 C16 0.45(18) . . . . ?
C19 C20 C21 C22 178.21(11) . . . . ?
C20 C21 C22 O1 12.32(17) . . . . ?
C20 C21 C22 C23 -164.47(11) . . . . ?
C21 C16 C17 C18 1.45(18) . . . . ?
C21 C22 C23 C14 -9.22(16) . . . . ?
C21 C22 C23 C24 173.35(10) . . . . ?
C22 C23 C24 C25 83.88(14) . . . . ?
C23 C14 C15 O3 147.02(11) . . . . ?
C23 C14 C15 N1 -100.68(12) . . . . ?
C23 C14 C15 C16 18.10(15) . . . . ?
C23 C24 C25 C26 57.62(15) . . . . ?

_shelx_res_file                  
;
TITL 1a_ALRO125
 1a_alro125.res
 created by SHELXL-2018/3 at 15:32:13 on 26-May-2025
REM Old TITL mo_ALRO125_P-1 in P-1 #2
REM SHELXT solution in P-1
REM R1 0.051, Rweak 0.008, Alpha 0.030, Orientation as input
REM Formula found by SHELXT: C26 N2 O3 Ru
CELL 0.71073 10.1522 10.4123 12.5901 102.837 92.546 118.448
ZERR 2 0.0003 0.0004 0.0004 0.002 0.002 0.001
LATT 1
SFAC C H N O Ru
UNIT 52 56 4 6 2

L.S. 10
PLAN 1
SIZE 0.1 0.12 0.15
TEMP -173.15
CONF
BOND $H
list 4
MORE -1
fmap 2 53
acta
OMIT -5 4 4
OMIT 2 -4 4
OMIT 2 3 0
OMIT 5 0 2
REM <olex2.extras>
REM <HklSrc "%.\\1a_ALRO125.hkl">
REM </olex2.extras>

WGHT 0.020600 0.706100
FVAR 0.16461
RU01 5 0.619304 0.517398 0.818523 11.00000 0.00776 0.00852 =
 0.00846 0.00230 0.00027 0.00209
O002 4 0.409331 0.497764 0.785506 11.00000 0.00875 0.00937 =
 0.01084 0.00048 -0.00002 0.00275
O003 4 0.469742 0.290032 0.813651 11.00000 0.01000 0.01035 =
 0.01331 0.00415 -0.00083 0.00233
O004 4 -0.036376 -0.085297 0.653344 11.00000 0.01250 0.01280 =
 0.01814 0.00561 -0.00060 0.00049
N005 3 0.405513 0.357196 0.614242 11.00000 0.00791 0.01051 =
 0.00993 0.00270 0.00054 0.00293
N006 3 0.558426 0.427858 0.645462 11.00000 0.00873 0.01173 =
 0.01089 0.00293 0.00082 0.00372
C007 1 0.070862 0.048521 0.681401 11.00000 0.01108 0.01284 =
 0.01021 0.00393 0.00189 0.00342
C008 1 0.043368 0.170832 0.659328 11.00000 0.01083 0.01320 =
 0.01116 0.00308 0.00087 0.00437
C009 1 0.335163 0.238359 0.759001 11.00000 0.01133 0.01112 =
 0.00911 0.00325 0.00159 0.00470
C00A 1 0.163726 0.317958 0.672937 11.00000 0.01004 0.01280 =
 0.00953 0.00234 0.00138 0.00487
C00B 1 0.217263 0.091477 0.739125 11.00000 0.01118 0.01117 =
 0.01115 0.00356 0.00093 0.00378
C00C 1 0.759266 0.764055 0.880386 11.00000 0.01111 0.00941 =
 0.01153 0.00125 -0.00208 0.00117
C00D 1 0.362861 0.292722 0.504315 11.00000 0.01335 0.01096 =
 0.01033 0.00159 -0.00055 0.00524
AFIX 43
H00D 2 0.261774 0.235356 0.464012 11.00000 -1.20000
AFIX 0
C00E 1 0.697423 0.701984 0.969051 11.00000 0.01212 0.01167 =
 0.00971 -0.00019 -0.00144 0.00261
AFIX 43
H00E 2 0.643432 0.740894 1.012413 11.00000 -1.20000
AFIX 0
C00F 1 0.323440 0.356734 0.711757 11.00000 0.00901 0.00997 =
 0.00953 0.00243 0.00118 0.00314
C00G 1 0.614204 0.410962 0.552254 11.00000 0.01265 0.01478 =
 0.01268 0.00426 0.00317 0.00764
AFIX 43
H00G 2 0.719164 0.450616 0.548424 11.00000 -1.20000
AFIX 0
C00H 1 0.136410 0.430383 0.652810 11.00000 0.01361 0.01392 =
 0.01487 0.00409 0.00251 0.00666
AFIX 43
H00H 2 0.219047 0.529585 0.660589 11.00000 -1.20000
AFIX 0
C00I 1 0.495544 0.326439 0.461271 11.00000 0.01621 0.01439 =
 0.01095 0.00245 0.00250 0.00788
AFIX 43
H00I 2 0.503935 0.298049 0.385861 11.00000 -1.20000
AFIX 0
C00J 1 0.714751 0.584851 0.993402 11.00000 0.01154 0.01414 =
 0.01033 0.00360 -0.00184 0.00189
AFIX 43
H00J 2 0.672891 0.546102 1.052842 11.00000 -1.20000
AFIX 0
C00K 1 0.243710 -0.025341 0.773626 11.00000 0.01405 0.01165 =
 0.01516 0.00566 -0.00029 0.00377
AFIX 23
H00A 2 0.150979 -0.095961 0.797418 11.00000 -1.20000
H00B 2 0.327833 0.026726 0.837867 11.00000 -1.20000
AFIX 0
C00L 1 -0.011969 0.397023 0.621341 11.00000 0.01647 0.01953 =
 0.01719 0.00516 0.00246 0.01121
AFIX 43
H00L 2 -0.030742 0.473247 0.607120 11.00000 -1.20000
AFIX 0
C00M 1 0.795044 0.523673 0.929201 11.00000 0.01097 0.01459 =
 0.01623 0.00401 -0.00320 0.00441
C00N 1 0.841201 0.704910 0.819040 11.00000 0.00918 0.01292 =
 0.01258 0.00265 -0.00043 0.00044
AFIX 43
H00N 2 0.883834 0.744188 0.759983 11.00000 -1.20000
AFIX 0
C00O 1 0.861140 0.587431 0.844048 11.00000 0.00875 0.01557 =
 0.01638 0.00261 0.00025 0.00394
AFIX 43
H00O 2 0.919313 0.551838 0.803109 11.00000 -1.20000
AFIX 0
C00P 1 0.738846 0.887569 0.850887 11.00000 0.02012 0.01177 =
 0.01609 0.00337 -0.00162 0.00619
AFIX 13
H00P 2 0.738247 0.874032 0.769673 11.00000 -1.20000
AFIX 0
C00Q 1 0.283195 -0.117294 0.680476 11.00000 0.02416 0.01321 =
 0.02050 0.00284 0.00017 0.00927
AFIX 23
H00C 2 0.301086 -0.190288 0.708499 11.00000 -1.20000
H00F 2 0.195294 -0.176521 0.618857 11.00000 -1.20000
AFIX 0
C00R 1 -0.105491 0.138708 0.628404 11.00000 0.01020 0.01687 =
 0.01736 0.00427 0.00034 0.00382
AFIX 43
H00R 2 -0.188180 0.039160 0.619454 11.00000 -1.20000
AFIX 0
C00S 1 0.876494 1.043447 0.911906 11.00000 0.02571 0.01250 =
 0.02577 0.00351 -0.00189 0.00526
AFIX 137
H00K 2 0.878908 1.060555 0.991893 11.00000 -1.50000
H00M 2 0.867884 1.123395 0.888758 11.00000 -1.50000
H00Q 2 0.970370 1.045683 0.893935 11.00000 -1.50000
AFIX 0
C00T 1 0.589993 0.881163 0.874725 11.00000 0.02377 0.02201 =
 0.02929 0.00497 -0.00267 0.01350
AFIX 137
H00S 2 0.504871 0.778014 0.841189 11.00000 -1.50000
H00T 2 0.576043 0.952902 0.843393 11.00000 -1.50000
H00U 2 0.593526 0.908460 0.954893 11.00000 -1.50000
AFIX 0
C00U 1 -0.133399 0.251344 0.610656 11.00000 0.01214 0.02298 =
 0.02003 0.00553 0.00135 0.00898
AFIX 43
H00V 2 -0.234969 0.229259 0.591278 11.00000 -1.20000
AFIX 0
C00V 1 0.795806 0.385746 0.946896 11.00000 0.02391 0.02123 =
 0.03301 0.01158 -0.00056 0.01215
AFIX 137
H00W 2 0.691652 0.307481 0.946754 11.00000 -1.50000
H00X 2 0.859457 0.413800 1.018174 11.00000 -1.50000
H00Y 2 0.836805 0.346140 0.887281 11.00000 -1.50000
AFIX 0
C00W 1 0.423768 -0.017522 0.636380 11.00000 0.02898 0.02355 =
 0.02589 0.00753 0.00912 0.01738
AFIX 137
H00Z 2 0.448056 -0.082203 0.581353 11.00000 -1.50000
H 2 0.510099 0.045361 0.697631 11.00000 -1.50000
HA 2 0.403240 0.048219 0.601897 11.00000 -1.50000
AFIX 0
HKLF 4


REM 1a_ALRO125
REM wR2 = 0.0479, GooF = S = 1.036, Restrained GooF = 1.036 for all data
REM R1 = 0.0187 for 6177 Fo > 4sig(Fo) and 0.0202 for all 6499 data
REM 293 parameters refined using 0 restraints

END

WGHT 0.0206 0.7061

REM Highest difference peak 0.627, deepest hole -0.689, 1-sigma level 0.063
Q1 1 0.5810 0.5599 0.8394 11.00000 0.05 0.63
;
_shelx_res_checksum              59781
####################################################################### 
# 
# This file contains crystal structure data downloaded from the 
# Cambridge Structural Database (CSD) hosted by the Cambridge 
# Crystallographic Data Centre (CCDC).
# 
# Full information about CCDC data access policies and citation 
# guidelines are available at http://www.ccdc.cam.ac.uk/access/V1 
# 
# Audit and citation data items may have been added by the CCDC. 
# Please retain this information to preserve the provenance of 
# this file and to allow appropriate attribution of the data. 
# 
#######################################################################

data_alro149
_database_code_depnum_ccdc_archive 'CCDC 2422949'
loop_
_audit_author_name
_audit_author_address
'Tim Gruene'
;Core Facility Crystal Structure Analysis, University of Vienna
Austria
;
_audit_update_record             
;
2025-07-01 deposited with the CCDC.	2025-12-22 downloaded from the CCDC.
;
_audit_creation_date             2025-06-02
_audit_creation_method           
;
Olex2 1.5-alpha
(compiled 2025.05.22 svn.r631f81ec for OlexSys, GUI svn.r7248)
;
_chemical_name_common            ?
_chemical_name_systematic        ?
_chemical_formula_moiety         'C27 H30 N2 O3 Os'
_chemical_formula_sum            'C27 H30 N2 O3 Os'
_chemical_formula_weight         620.73
_chemical_melting_point          ?
loop_
_atom_type_symbol
_atom_type_description
_atom_type_scat_dispersion_real
_atom_type_scat_dispersion_imag
_atom_type_scat_source
C C 0.0033 0.0016 'International Tables Vol C Tables 4.2.6.8 and 6.1.1.4'
H H 0.0000 0.0000 'International Tables Vol C Tables 4.2.6.8 and 6.1.1.4'
N N 0.0061 0.0033 'International Tables Vol C Tables 4.2.6.8 and 6.1.1.4'
O O 0.0106 0.0060 'International Tables Vol C Tables 4.2.6.8 and 6.1.1.4'
Os Os -1.2165 7.6030 'International Tables Vol C Tables 4.2.6.8 and 6.1.1.4'

_shelx_space_group_comment       
;
The symmetry employed for this shelxl refinement is uniquely defined
by the following loop, which should always be used as a source of
symmetry information in preference to the above space-group names.
They are only intended as comments.
;
_space_group_crystal_system      triclinic
_space_group_IT_number           2
_space_group_name_H-M_alt        'P -1'
_space_group_name_Hall           '-P 1'
loop_
_space_group_symop_operation_xyz
'x, y, z'
'-x, -y, -z'

_cell_length_a                   9.7513(4)
_cell_length_b                   9.8612(4)
_cell_length_c                   13.5758(6)
_cell_angle_alpha                101.981(3)
_cell_angle_beta                 108.052(3)
_cell_angle_gamma                96.820(3)
_cell_volume                     1190.39(9)
_cell_formula_units_Z            2
_cell_measurement_reflns_used    64552
_cell_measurement_temperature    100
_cell_measurement_theta_max      35.59
_cell_measurement_theta_min      3.34
_shelx_estimated_absorpt_T_max   0.900
_shelx_estimated_absorpt_T_min   0.552
_exptl_absorpt_coefficient_mu    5.387
_exptl_absorpt_correction_T_max  0.8791
_exptl_absorpt_correction_T_min  0.5419
_exptl_absorpt_correction_type   multi-scan
_exptl_absorpt_process_details   
;
STOE LANA, absorption correction by scaling of reflection intensities.
J. Koziskova, F. Hahn, J. Richter, J. Kozisek, "Comparison of different
absorption corrections on the model structure of tetrakis(\m~2~-acetato)-
diaqua-di-copper(II)", Acta Chimica Slovaca, vol. 9, no. 2, 2016, pp. 136 - 140.
Afterwards a spherical absorption correction was performed within STOE LANA.
;
_exptl_crystal_colour            brown
_exptl_crystal_colour_primary    brown
_exptl_crystal_density_diffrn    1.732
_exptl_crystal_density_meas      ?
_exptl_crystal_density_method    'not measured'
_exptl_crystal_description       block
_exptl_crystal_F_000             612
_exptl_crystal_size_max          0.125
_exptl_crystal_size_mid          0.065
_exptl_crystal_size_min          0.02
_exptl_transmission_factor_max   ?
_exptl_transmission_factor_min   ?
_diffrn_reflns_av_R_equivalents  0.0494
_diffrn_reflns_av_unetI/netI     0.0585
_diffrn_reflns_Laue_measured_fraction_full 0.961
_diffrn_reflns_Laue_measured_fraction_max 0.958
_diffrn_reflns_limit_h_max       6
_diffrn_reflns_limit_h_min       -11
_diffrn_reflns_limit_k_max       11
_diffrn_reflns_limit_k_min       -11
_diffrn_reflns_limit_l_max       16
_diffrn_reflns_limit_l_min       -16
_diffrn_reflns_number            18197
_diffrn_reflns_point_group_measured_fraction_full 0.961
_diffrn_reflns_point_group_measured_fraction_max 0.958
_diffrn_reflns_theta_full        25.242
_diffrn_reflns_theta_max         25.682
_diffrn_reflns_theta_min         3.144
_diffrn_ambient_temperature      100
_diffrn_detector                 'EIGER2 500K'
_diffrn_detector_area_resol_mean 13.33
_diffrn_measured_fraction_theta_full 0.961
_diffrn_measured_fraction_theta_max 0.958
_diffrn_measurement_details      
;
 4605 frames, detector distance = 40 mm
;
_diffrn_measurement_device       'Eulerian 4-circle diffractometer'
_diffrn_measurement_device_type  'STOE STADIVARI'
_diffrn_measurement_method       'rotation method, \w scans'
_diffrn_radiation_collimation    '1.2 0.6 mm diameter'
_diffrn_radiation_monochromator  'Graded multilayer mirror'
_diffrn_radiation_probe          x-ray
_diffrn_radiation_type           'Mo K\a'
_diffrn_radiation_wavelength     0.71073
_diffrn_source                   'Axo Mo'
_diffrn_source_current           0.830
_diffrn_source_power             0.050
_diffrn_source_voltage           60
_reflns_Friedel_coverage         0.000
_reflns_Friedel_fraction_full    .
_reflns_Friedel_fraction_max     .
_reflns_number_gt                3630
_reflns_number_total             4318
_reflns_special_details          
;
 Reflections were merged by SHELXL according to the crystal
 class for the calculation of statistics and refinement.
 
 _reflns_Friedel_fraction is defined as the number of unique
 Friedel pairs measured divided by the number that would be
 possible theoretically, ignoring centric projections and
 systematic absences.
;
_reflns_threshold_expression     'I > 2\s(I)'
_computing_cell_refinement       
;
X-Area Recipe 2.0.2 (STOE, 2024)
;
_computing_data_collection       
;
X-Area Pilatus3_SV 1.31.194.0 (STOE, 2023)
;
_computing_data_reduction        
;
X-Area Integrate 2.5.18.0 (STOE, 2024)
X-Area LANA 2.8.4 (STOE, 2024)
;
_computing_molecular_graphics    'Olex2 1.5-alpha (Dolomanov et al., 2009)'
_computing_publication_material  'Olex2 1.5-alpha (Dolomanov et al., 2009)'
_computing_structure_refinement  'SHELXL 2018/3 (Sheldrick, 2015)'
_computing_structure_solution    'SHELXT  (Sheldrick, 2015)'
_refine_diff_density_max         2.382
_refine_diff_density_min         -1.488
_refine_diff_density_rms         0.192
_refine_ls_extinction_coef       .
_refine_ls_extinction_method     none
_refine_ls_goodness_of_fit_ref   0.997
_refine_ls_hydrogen_treatment    constr
_refine_ls_matrix_type           full
_refine_ls_number_parameters     304
_refine_ls_number_reflns         4318
_refine_ls_number_restraints     0
_refine_ls_R_factor_all          0.0449
_refine_ls_R_factor_gt           0.0340
_refine_ls_restrained_S_all      0.997
_refine_ls_shift/su_max          0.001
_refine_ls_shift/su_mean         0.000
_refine_ls_structure_factor_coef Fsqd
_refine_ls_weighting_details     
'w=1/[\s^2^(Fo^2^)+(0.0503P)^2^] where P=(Fo^2^+2Fc^2^)/3'
_refine_ls_weighting_scheme      calc
_refine_ls_wR_factor_gt          0.0772
_refine_ls_wR_factor_ref         0.0796
_refine_special_details          
;
1. Fixed Uiso
 At 1.2 times of:
  All C(H) groups
 At 1.5 times of:
  All C(H,H,H) groups
2.a Ternary CH refined with riding coordinates:
 C7(H7)
2.b Aromatic/amide H refined with riding coordinates:
 C2(H2), C3(H3), C5(H5), C6(H6), C11(H11), C12(H12), C13(H13), C17(H17),
 C18(H18), C19(H19), C20(H20)
2.c Idealised Me refined as rotating group:
 C8(H8A,H8B,H8C), C9(H9A,H9B,H9C), C10(H10A,H10B,H10C), C25(H25A,H25B,H25C),
 C26(H26A,H26B,H26C), C27(H27A,H27B,H27C)
;
_atom_sites_solution_hydrogens   geom
_atom_sites_solution_primary     dual
_atom_sites_solution_secondary   ?
loop_
_atom_site_label
_atom_site_type_symbol
_atom_site_fract_x
_atom_site_fract_y
_atom_site_fract_z
_atom_site_U_iso_or_equiv
_atom_site_adp_type
_atom_site_occupancy
_atom_site_site_symmetry_order
_atom_site_calc_flag
_atom_site_refinement_flags_posn
_atom_site_refinement_flags_adp
_atom_site_refinement_flags_occupancy
_atom_site_disorder_assembly
_atom_site_disorder_group
Os1 Os 0.38402(2) 0.51896(3) 0.66463(2) 0.00963(9) Uani 1 1 d . . . . .
O1 O 1.0698(4) 0.4889(5) 0.8441(4) 0.0218(11) Uani 1 1 d . . . . .
N1 N 0.5394(5) 0.3463(5) 0.7900(4) 0.0103(11) Uani 1 1 d . . . . .
C1 C 0.3114(6) 0.7206(6) 0.6591(5) 0.0100(12) Uani 1 1 d . . . . .
O2 O 0.6048(4) 0.6185(4) 0.7543(3) 0.0150(9) Uani 1 1 d . . . . .
N2 N 0.4234(5) 0.4118(5) 0.7848(4) 0.0123(11) Uani 1 1 d . . . . .
C2 C 0.3329(6) 0.6598(7) 0.5602(5) 0.0141(13) Uani 1 1 d . . . . .
H2 H 0.392355 0.716674 0.534524 0.017 Uiso 1 1 calc R U . . .
O3 O 0.5012(4) 0.3744(4) 0.6200(3) 0.0110(9) Uani 1 1 d . . . . .
C3 C 0.2690(6) 0.5187(7) 0.4999(5) 0.0182(14) Uani 1 1 d . . . . .
H3 H 0.288293 0.481652 0.436244 0.022 Uiso 1 1 calc R U . . .
C4 C 0.1745(6) 0.4309(7) 0.5351(5) 0.0168(14) Uani 1 1 d . . . . .
C5 C 0.1486(6) 0.4907(7) 0.6301(5) 0.0156(14) Uani 1 1 d . . . . .
H5 H 0.085742 0.434518 0.653866 0.019 Uiso 1 1 calc R U . . .
C6 C 0.2140(6) 0.6328(7) 0.6916(5) 0.0151(13) Uani 1 1 d . . . . .
H6 H 0.193000 0.669679 0.754519 0.018 Uiso 1 1 calc R U . . .
C7 C 0.3876(6) 0.8680(7) 0.7221(5) 0.0181(14) Uani 1 1 d . . . . .
H7 H 0.481753 0.888346 0.707996 0.022 Uiso 1 1 calc R U . . .
C8 C 0.2897(7) 0.9705(7) 0.6791(6) 0.0261(16) Uani 1 1 d . . . . .
H8A H 0.268669 0.954251 0.601683 0.039 Uiso 1 1 calc R U . . .
H8B H 0.341282 1.068326 0.715353 0.039 Uiso 1 1 calc R U . . .
H8C H 0.197154 0.953698 0.693004 0.039 Uiso 1 1 calc R U . . .
C9 C 0.4251(8) 0.8910(7) 0.8421(5) 0.0265(16) Uani 1 1 d . . . . .
H9A H 0.334292 0.884927 0.859035 0.040 Uiso 1 1 calc R U . . .
H9B H 0.487563 0.984585 0.879141 0.040 Uiso 1 1 calc R U . . .
H9C H 0.477666 0.818209 0.865595 0.040 Uiso 1 1 calc R U . . .
C10 C 0.1162(7) 0.2782(7) 0.4777(5) 0.0251(16) Uani 1 1 d . . . . .
H10A H 0.095622 0.226283 0.527426 0.038 Uiso 1 1 calc R U . . .
H10B H 0.189447 0.239456 0.450603 0.038 Uiso 1 1 calc R U . . .
H10C H 0.025401 0.268630 0.417570 0.038 Uiso 1 1 calc R U . . .
C11 C 0.3775(6) 0.3898(6) 0.8649(5) 0.0131(13) Uani 1 1 d . . . . .
H11 H 0.296871 0.422752 0.880431 0.016 Uiso 1 1 calc R U . . .
C12 C 0.4669(6) 0.3110(7) 0.9217(5) 0.0164(14) Uani 1 1 d . . . . .
H12 H 0.458845 0.279912 0.981756 0.020 Uiso 1 1 calc R U . . .
C13 C 0.5688(6) 0.2877(6) 0.8725(5) 0.0137(13) Uani 1 1 d . . . . .
H13 H 0.646536 0.238462 0.893577 0.016 Uiso 1 1 calc R U . . .
C14 C 0.6958(6) 0.5301(6) 0.7674(5) 0.0109(13) Uani 1 1 d . . . . .
C15 C 0.6142(6) 0.3780(6) 0.7131(5) 0.0110(13) Uani 1 1 d . . . . .
C16 C 0.7066(6) 0.2714(7) 0.6985(5) 0.0124(13) Uani 1 1 d . . . . .
C17 C 0.6419(6) 0.1329(7) 0.6377(5) 0.0155(14) Uani 1 1 d . . . . .
H17 H 0.537892 0.105599 0.606210 0.019 Uiso 1 1 calc R U . . .
C18 C 0.7295(6) 0.0359(7) 0.6234(5) 0.0196(15) Uani 1 1 d . . . . .
H18 H 0.685698 -0.058814 0.582977 0.024 Uiso 1 1 calc R U . . .
C19 C 0.8819(6) 0.0765(7) 0.6681(5) 0.0190(14) Uani 1 1 d . . . . .
H19 H 0.941978 0.009728 0.657355 0.023 Uiso 1 1 calc R U . . .
C20 C 0.9460(6) 0.2128(7) 0.7277(5) 0.0150(14) Uani 1 1 d . . . . .
H20 H 1.050082 0.239362 0.758531 0.018 Uiso 1 1 calc R U . . .
C21 C 0.8596(6) 0.3126(6) 0.7434(5) 0.0118(13) Uani 1 1 d . . . . .
C22 C 0.9322(6) 0.4629(7) 0.8093(5) 0.0138(13) Uani 1 1 d . . . . .
C23 C 0.8449(6) 0.5693(6) 0.8248(5) 0.0112(13) Uani 1 1 d . . . . .
C24 C 0.9119(6) 0.7214(7) 0.8945(5) 0.0144(13) Uani 1 1 d . . . . .
C25 C 0.8222(7) 0.7615(8) 0.9672(5) 0.0237(16) Uani 1 1 d . . . . .
H25A H 0.718971 0.751320 0.923054 0.036 Uiso 1 1 calc R U . . .
H25B H 0.860945 0.859734 1.009749 0.036 Uiso 1 1 calc R U . . .
H25C H 0.829488 0.699005 1.015349 0.036 Uiso 1 1 calc R U . . .
C26 C 0.9067(7) 0.8216(7) 0.8214(5) 0.0231(16) Uani 1 1 d . . . . .
H26A H 0.948688 0.918730 0.865477 0.035 Uiso 1 1 calc R U . . .
H26B H 0.804392 0.815570 0.777112 0.035 Uiso 1 1 calc R U . . .
H26C H 0.963768 0.794450 0.775037 0.035 Uiso 1 1 calc R U . . .
C27 C 1.0720(6) 0.7427(7) 0.9693(5) 0.0208(15) Uani 1 1 d . . . . .
H27A H 1.080673 0.670310 1.009391 0.031 Uiso 1 1 calc R U . . .
H27B H 1.100627 0.836660 1.019606 0.031 Uiso 1 1 calc R U . . .
H27C H 1.136729 0.734752 0.926590 0.031 Uiso 1 1 calc R U . . .

loop_
_atom_site_aniso_label
_atom_site_aniso_U_11
_atom_site_aniso_U_22
_atom_site_aniso_U_33
_atom_site_aniso_U_23
_atom_site_aniso_U_13
_atom_site_aniso_U_12
Os1 0.00659(12) 0.01275(14) 0.01168(13) 0.00562(10) 0.00370(8) 0.00407(8)
O1 0.008(2) 0.024(3) 0.031(3) 0.003(2) 0.0052(18) 0.0050(18)
N1 0.005(2) 0.012(3) 0.012(3) 0.001(2) 0.0025(19) 0.0013(19)
C1 0.016(3) 0.011(3) 0.009(3) 0.003(3) 0.009(2) 0.009(2)
O2 0.0090(19) 0.013(2) 0.020(2) 0.001(2) 0.0040(17) 0.0017(17)
N2 0.007(2) 0.016(3) 0.014(3) 0.007(2) 0.002(2) 0.004(2)
C2 0.014(3) 0.018(4) 0.015(3) 0.009(3) 0.007(2) 0.008(3)
O3 0.0111(19) 0.016(2) 0.006(2) 0.0063(19) 0.0005(16) 0.0058(17)
C3 0.016(3) 0.026(4) 0.015(3) 0.012(3) 0.000(3) 0.012(3)
C4 0.006(3) 0.021(4) 0.018(4) 0.007(3) -0.005(2) 0.001(2)
C5 0.006(3) 0.017(4) 0.022(4) 0.006(3) 0.002(2) 0.002(2)
C6 0.015(3) 0.020(4) 0.017(3) 0.007(3) 0.013(3) 0.008(3)
C7 0.016(3) 0.017(4) 0.023(4) 0.011(3) 0.005(3) 0.006(3)
C8 0.024(4) 0.015(4) 0.035(4) 0.008(3) 0.004(3) 0.004(3)
C9 0.039(4) 0.015(4) 0.020(4) 0.003(3) 0.005(3) 0.003(3)
C10 0.019(3) 0.024(4) 0.022(4) -0.001(3) -0.004(3) 0.007(3)
C11 0.014(3) 0.015(3) 0.009(3) -0.003(3) 0.006(2) 0.002(2)
C12 0.018(3) 0.021(4) 0.014(3) 0.009(3) 0.007(3) 0.006(3)
C13 0.012(3) 0.014(3) 0.016(3) 0.010(3) 0.002(2) 0.004(2)
C14 0.011(3) 0.013(3) 0.014(3) 0.006(3) 0.009(2) 0.005(2)
C15 0.006(3) 0.013(3) 0.012(3) 0.001(3) 0.003(2) 0.000(2)
C16 0.012(3) 0.019(4) 0.012(3) 0.009(3) 0.007(2) 0.007(2)
C17 0.009(3) 0.015(3) 0.020(4) 0.004(3) 0.003(2) 0.000(2)
C18 0.016(3) 0.016(4) 0.023(4) 0.004(3) 0.002(3) 0.001(3)
C19 0.012(3) 0.022(4) 0.027(4) 0.007(3) 0.008(3) 0.012(3)
C20 0.007(3) 0.019(4) 0.019(3) 0.006(3) 0.004(2) 0.002(2)
C21 0.010(3) 0.013(3) 0.017(3) 0.008(3) 0.008(2) 0.003(2)
C22 0.010(3) 0.020(4) 0.015(3) 0.010(3) 0.004(2) 0.005(2)
C23 0.010(3) 0.014(3) 0.012(3) 0.007(3) 0.005(2) 0.001(2)
C24 0.011(3) 0.014(3) 0.015(3) 0.001(3) 0.003(2) 0.000(2)
C25 0.021(3) 0.026(4) 0.022(4) -0.003(3) 0.010(3) 0.006(3)
C26 0.024(3) 0.016(4) 0.022(4) 0.005(3) 0.001(3) -0.003(3)
C27 0.013(3) 0.023(4) 0.017(4) -0.004(3) 0.000(3) -0.003(3)

_geom_special_details            
;
 All esds (except the esd in the dihedral angle between two l.s. planes)
 are estimated using the full covariance matrix.  The cell esds are taken
 into account individually in the estimation of esds in distances, angles
 and torsion angles; correlations between esds in cell parameters are only
 used when they are defined by crystal symmetry.  An approximate (isotropic)
 treatment of cell esds is used for estimating esds involving l.s. planes.
;
loop_
_geom_bond_atom_site_label_1
_geom_bond_atom_site_label_2
_geom_bond_distance
_geom_bond_site_symmetry_2
_geom_bond_publ_flag
Os1 C1 2.196(6) . ?
Os1 O2 2.112(4) . ?
Os1 N2 2.086(5) . ?
Os1 C2 2.174(6) . ?
Os1 O3 2.041(4) . ?
Os1 C3 2.168(6) . ?
Os1 C4 2.177(6) . ?
Os1 C5 2.166(5) . ?
Os1 C6 2.188(6) . ?
O1 C22 1.251(7) . ?
N1 N2 1.358(6) . ?
N1 C13 1.335(7) . ?
N1 C15 1.507(7) . ?
C1 C2 1.441(8) . ?
C1 C6 1.438(8) . ?
C1 C7 1.493(8) . ?
O2 C14 1.315(7) . ?
N2 C11 1.344(7) . ?
C2 H2 0.9500 . ?
C2 C3 1.414(9) . ?
O3 C15 1.386(7) . ?
C3 H3 0.9500 . ?
C3 C4 1.442(8) . ?
C4 C5 1.414(9) . ?
C4 C10 1.494(9) . ?
C5 H5 0.9500 . ?
C5 C6 1.428(9) . ?
C6 H6 0.9500 . ?
C7 H7 1.0000 . ?
C7 C8 1.551(8) . ?
C7 C9 1.515(9) . ?
C8 H8A 0.9800 . ?
C8 H8B 0.9800 . ?
C8 H8C 0.9800 . ?
C9 H9A 0.9800 . ?
C9 H9B 0.9800 . ?
C9 H9C 0.9800 . ?
C10 H10A 0.9800 . ?
C10 H10B 0.9800 . ?
C10 H10C 0.9800 . ?
C11 H11 0.9500 . ?
C11 C12 1.398(8) . ?
C12 H12 0.9500 . ?
C12 C13 1.374(8) . ?
C13 H13 0.9500 . ?
C14 C15 1.524(8) . ?
C14 C23 1.382(8) . ?
C15 C16 1.485(8) . ?
C16 C17 1.396(9) . ?
C16 C21 1.397(8) . ?
C17 H17 0.9500 . ?
C17 C18 1.379(8) . ?
C18 H18 0.9500 . ?
C18 C19 1.392(8) . ?
C19 H19 0.9500 . ?
C19 C20 1.374(9) . ?
C20 H20 0.9500 . ?
C20 C21 1.394(8) . ?
C21 C22 1.519(9) . ?
C22 C23 1.450(8) . ?
C23 C24 1.538(8) . ?
C24 C25 1.534(8) . ?
C24 C26 1.532(8) . ?
C24 C27 1.538(8) . ?
C25 H25A 0.9800 . ?
C25 H25B 0.9800 . ?
C25 H25C 0.9800 . ?
C26 H26A 0.9800 . ?
C26 H26B 0.9800 . ?
C26 H26C 0.9800 . ?
C27 H27A 0.9800 . ?
C27 H27B 0.9800 . ?
C27 H27C 0.9800 . ?

loop_
_geom_angle_atom_site_label_1
_geom_angle_atom_site_label_2
_geom_angle_atom_site_label_3
_geom_angle
_geom_angle_site_symmetry_1
_geom_angle_site_symmetry_3
_geom_angle_publ_flag
O2 Os1 C1 93.21(19) . . ?
O2 Os1 C2 98.28(19) . . ?
O2 Os1 C3 125.2(2) . . ?
O2 Os1 C4 163.61(19) . . ?
O2 Os1 C5 153.8(2) . . ?
O2 Os1 C6 116.9(2) . . ?
N2 Os1 C1 130.9(2) . . ?
N2 Os1 O2 80.82(17) . . ?
N2 Os1 C2 169.4(2) . . ?
N2 Os1 C3 148.9(2) . . ?
N2 Os1 C4 113.4(2) . . ?
N2 Os1 C5 95.3(2) . . ?
N2 Os1 C6 102.5(2) . . ?
C2 Os1 C1 38.5(2) . . ?
C2 Os1 C4 69.3(2) . . ?
C2 Os1 C6 68.3(2) . . ?
O3 Os1 C1 149.64(19) . . ?
O3 Os1 O2 76.42(16) . . ?
O3 Os1 N2 76.27(17) . . ?
O3 Os1 C2 113.93(19) . . ?
O3 Os1 C3 92.5(2) . . ?
O3 Os1 C4 98.4(2) . . ?
O3 Os1 C5 128.2(2) . . ?
O3 Os1 C6 166.44(19) . . ?
C3 Os1 C1 70.0(2) . . ?
C3 Os1 C2 38.0(2) . . ?
C3 Os1 C4 38.8(2) . . ?
C3 Os1 C6 81.7(2) . . ?
C4 Os1 C1 83.5(2) . . ?
C4 Os1 C6 69.4(2) . . ?
C5 Os1 C1 69.6(2) . . ?
C5 Os1 C2 80.8(2) . . ?
C5 Os1 C3 68.7(2) . . ?
C5 Os1 C4 38.0(2) . . ?
C5 Os1 C6 38.3(2) . . ?
C6 Os1 C1 38.3(2) . . ?
N2 N1 C15 112.1(4) . . ?
C13 N1 N2 110.5(5) . . ?
C13 N1 C15 136.5(5) . . ?
C2 C1 Os1 69.9(3) . . ?
C2 C1 C7 120.2(5) . . ?
C6 C1 Os1 70.5(3) . . ?
C6 C1 C2 116.5(6) . . ?
C6 C1 C7 123.3(5) . . ?
C7 C1 Os1 130.3(4) . . ?
C14 O2 Os1 113.8(4) . . ?
N1 N2 Os1 111.9(3) . . ?
C11 N2 Os1 141.5(4) . . ?
C11 N2 N1 106.5(5) . . ?
Os1 C2 H2 132.3 . . ?
C1 C2 Os1 71.6(3) . . ?
C1 C2 H2 118.7 . . ?
C3 C2 Os1 70.7(3) . . ?
C3 C2 C1 122.6(6) . . ?
C3 C2 H2 118.7 . . ?
C15 O3 Os1 105.6(3) . . ?
Os1 C3 H3 130.4 . . ?
C2 C3 Os1 71.2(3) . . ?
C2 C3 H3 120.0 . . ?
C2 C3 C4 120.0(6) . . ?
C4 C3 Os1 71.0(3) . . ?
C4 C3 H3 120.0 . . ?
C3 C4 Os1 70.3(3) . . ?
C3 C4 C10 120.8(6) . . ?
C5 C4 Os1 70.6(3) . . ?
C5 C4 C3 118.0(6) . . ?
C5 C4 C10 121.0(6) . . ?
C10 C4 Os1 126.2(4) . . ?
Os1 C5 H5 130.8 . . ?
C4 C5 Os1 71.4(3) . . ?
C4 C5 H5 119.0 . . ?
C4 C5 C6 122.0(6) . . ?
C6 C5 Os1 71.7(3) . . ?
C6 C5 H5 119.0 . . ?
Os1 C6 H6 132.2 . . ?
C1 C6 Os1 71.2(3) . . ?
C1 C6 H6 119.6 . . ?
C5 C6 Os1 70.0(3) . . ?
C5 C6 C1 120.7(6) . . ?
C5 C6 H6 119.6 . . ?
C1 C7 H7 107.9 . . ?
C1 C7 C8 108.1(5) . . ?
C1 C7 C9 113.6(5) . . ?
C8 C7 H7 107.9 . . ?
C9 C7 H7 107.9 . . ?
C9 C7 C8 111.3(6) . . ?
C7 C8 H8A 109.5 . . ?
C7 C8 H8B 109.5 . . ?
C7 C8 H8C 109.5 . . ?
H8A C8 H8B 109.5 . . ?
H8A C8 H8C 109.5 . . ?
H8B C8 H8C 109.5 . . ?
C7 C9 H9A 109.5 . . ?
C7 C9 H9B 109.5 . . ?
C7 C9 H9C 109.5 . . ?
H9A C9 H9B 109.5 . . ?
H9A C9 H9C 109.5 . . ?
H9B C9 H9C 109.5 . . ?
C4 C10 H10A 109.5 . . ?
C4 C10 H10B 109.5 . . ?
C4 C10 H10C 109.5 . . ?
H10A C10 H10B 109.5 . . ?
H10A C10 H10C 109.5 . . ?
H10B C10 H10C 109.5 . . ?
N2 C11 H11 125.4 . . ?
N2 C11 C12 109.3(5) . . ?
C12 C11 H11 125.4 . . ?
C11 C12 H12 127.2 . . ?
C13 C12 C11 105.6(5) . . ?
C13 C12 H12 127.2 . . ?
N1 C13 C12 108.0(5) . . ?
N1 C13 H13 126.0 . . ?
C12 C13 H13 126.0 . . ?
O2 C14 C15 110.9(5) . . ?
O2 C14 C23 124.7(6) . . ?
C23 C14 C15 124.4(5) . . ?
N1 C15 C14 102.3(5) . . ?
O3 C15 N1 105.3(4) . . ?
O3 C15 C14 109.3(5) . . ?
O3 C15 C16 113.8(5) . . ?
C16 C15 N1 108.6(5) . . ?
C16 C15 C14 116.3(5) . . ?
C17 C16 C15 120.5(5) . . ?
C17 C16 C21 120.3(5) . . ?
C21 C16 C15 119.2(5) . . ?
C16 C17 H17 120.1 . . ?
C18 C17 C16 119.8(5) . . ?
C18 C17 H17 120.1 . . ?
C17 C18 H18 120.0 . . ?
C17 C18 C19 120.1(6) . . ?
C19 C18 H18 120.0 . . ?
C18 C19 H19 119.9 . . ?
C20 C19 C18 120.3(6) . . ?
C20 C19 H19 119.9 . . ?
C19 C20 H20 119.7 . . ?
C19 C20 C21 120.6(5) . . ?
C21 C20 H20 119.7 . . ?
C16 C21 C22 121.1(5) . . ?
C20 C21 C16 119.0(6) . . ?
C20 C21 C22 119.9(5) . . ?
O1 C22 C21 115.8(5) . . ?
O1 C22 C23 123.2(6) . . ?
C23 C22 C21 121.0(5) . . ?
C14 C23 C22 116.2(5) . . ?
C14 C23 C24 120.4(5) . . ?
C22 C23 C24 123.2(5) . . ?
C25 C24 C23 108.6(5) . . ?
C25 C24 C27 106.2(5) . . ?
C26 C24 C23 109.2(5) . . ?
C26 C24 C25 110.3(5) . . ?
C26 C24 C27 108.0(5) . . ?
C27 C24 C23 114.5(5) . . ?
C24 C25 H25A 109.5 . . ?
C24 C25 H25B 109.5 . . ?
C24 C25 H25C 109.5 . . ?
H25A C25 H25B 109.5 . . ?
H25A C25 H25C 109.5 . . ?
H25B C25 H25C 109.5 . . ?
C24 C26 H26A 109.5 . . ?
C24 C26 H26B 109.5 . . ?
C24 C26 H26C 109.5 . . ?
H26A C26 H26B 109.5 . . ?
H26A C26 H26C 109.5 . . ?
H26B C26 H26C 109.5 . . ?
C24 C27 H27A 109.5 . . ?
C24 C27 H27B 109.5 . . ?
C24 C27 H27C 109.5 . . ?
H27A C27 H27B 109.5 . . ?
H27A C27 H27C 109.5 . . ?
H27B C27 H27C 109.5 . . ?

loop_
_geom_torsion_atom_site_label_1
_geom_torsion_atom_site_label_2
_geom_torsion_atom_site_label_3
_geom_torsion_atom_site_label_4
_geom_torsion
_geom_torsion_site_symmetry_1
_geom_torsion_site_symmetry_2
_geom_torsion_site_symmetry_3
_geom_torsion_site_symmetry_4
_geom_torsion_publ_flag
Os1 C1 C2 C3 51.3(5) . . . . ?
Os1 C1 C6 C5 -51.5(5) . . . . ?
Os1 C1 C7 C8 175.9(4) . . . . ?
Os1 C1 C7 C9 -60.0(7) . . . . ?
Os1 O2 C14 C15 -0.1(6) . . . . ?
Os1 O2 C14 C23 -178.6(4) . . . . ?
Os1 N2 C11 C12 -174.8(5) . . . . ?
Os1 C2 C3 C4 53.5(5) . . . . ?
Os1 O3 C15 N1 56.9(5) . . . . ?
Os1 O3 C15 C14 -52.3(5) . . . . ?
Os1 O3 C15 C16 175.8(4) . . . . ?
Os1 C3 C4 C5 53.9(5) . . . . ?
Os1 C3 C4 C10 -121.1(5) . . . . ?
Os1 C4 C5 C6 53.0(5) . . . . ?
Os1 C5 C6 C1 52.0(5) . . . . ?
O1 C22 C23 C14 169.9(5) . . . . ?
O1 C22 C23 C24 -5.9(9) . . . . ?
N1 N2 C11 C12 0.7(7) . . . . ?
N1 C15 C16 C17 73.6(7) . . . . ?
N1 C15 C16 C21 -108.5(6) . . . . ?
C1 C2 C3 Os1 -51.6(5) . . . . ?
C1 C2 C3 C4 1.9(8) . . . . ?
O2 C14 C15 N1 -76.2(5) . . . . ?
O2 C14 C15 O3 35.1(6) . . . . ?
O2 C14 C15 C16 165.6(5) . . . . ?
O2 C14 C23 C22 -165.9(5) . . . . ?
O2 C14 C23 C24 10.0(9) . . . . ?
N2 N1 C13 C12 1.9(7) . . . . ?
N2 N1 C15 O3 -40.4(6) . . . . ?
N2 N1 C15 C14 73.8(5) . . . . ?
N2 N1 C15 C16 -162.7(5) . . . . ?
N2 C11 C12 C13 0.4(7) . . . . ?
C2 C1 C6 Os1 54.3(4) . . . . ?
C2 C1 C6 C5 2.8(8) . . . . ?
C2 C1 C7 C8 87.4(7) . . . . ?
C2 C1 C7 C9 -148.5(6) . . . . ?
C2 C3 C4 Os1 -53.7(5) . . . . ?
C2 C3 C4 C5 0.2(8) . . . . ?
C2 C3 C4 C10 -174.8(5) . . . . ?
O3 C15 C16 C17 -43.4(7) . . . . ?
O3 C15 C16 C21 134.5(5) . . . . ?
C3 C4 C5 Os1 -53.7(4) . . . . ?
C3 C4 C5 C6 -0.7(8) . . . . ?
C4 C5 C6 Os1 -52.9(5) . . . . ?
C4 C5 C6 C1 -0.8(9) . . . . ?
C6 C1 C2 Os1 -54.6(4) . . . . ?
C6 C1 C2 C3 -3.3(8) . . . . ?
C6 C1 C7 C8 -92.2(7) . . . . ?
C6 C1 C7 C9 31.9(8) . . . . ?
C7 C1 C2 Os1 125.7(5) . . . . ?
C7 C1 C2 C3 177.0(5) . . . . ?
C7 C1 C6 Os1 -126.1(5) . . . . ?
C7 C1 C6 C5 -177.6(5) . . . . ?
C10 C4 C5 Os1 121.3(5) . . . . ?
C10 C4 C5 C6 174.3(5) . . . . ?
C11 C12 C13 N1 -1.4(7) . . . . ?
C13 N1 N2 Os1 175.4(4) . . . . ?
C13 N1 N2 C11 -1.6(6) . . . . ?
C13 N1 C15 O3 151.6(6) . . . . ?
C13 N1 C15 C14 -94.1(7) . . . . ?
C13 N1 C15 C16 29.3(9) . . . . ?
C14 C15 C16 C17 -171.7(5) . . . . ?
C14 C15 C16 C21 6.1(8) . . . . ?
C14 C23 C24 C25 50.9(7) . . . . ?
C14 C23 C24 C26 -69.4(7) . . . . ?
C14 C23 C24 C27 169.4(5) . . . . ?
C15 N1 N2 Os1 4.2(6) . . . . ?
C15 N1 N2 C11 -172.8(5) . . . . ?
C15 N1 C13 C12 170.0(6) . . . . ?
C15 C14 C23 C22 15.9(8) . . . . ?
C15 C14 C23 C24 -168.2(5) . . . . ?
C15 C16 C17 C18 178.9(6) . . . . ?
C15 C16 C21 C20 -178.8(5) . . . . ?
C15 C16 C21 C22 1.8(8) . . . . ?
C16 C17 C18 C19 -1.0(9) . . . . ?
C16 C21 C22 O1 -178.8(5) . . . . ?
C16 C21 C22 C23 -1.9(8) . . . . ?
C17 C16 C21 C20 -1.0(9) . . . . ?
C17 C16 C21 C22 179.7(5) . . . . ?
C17 C18 C19 C20 0.8(10) . . . . ?
C18 C19 C20 C21 -0.7(9) . . . . ?
C19 C20 C21 C16 0.7(9) . . . . ?
C19 C20 C21 C22 -179.9(5) . . . . ?
C20 C21 C22 O1 1.8(8) . . . . ?
C20 C21 C22 C23 178.7(5) . . . . ?
C21 C16 C17 C18 1.1(9) . . . . ?
C21 C22 C23 C14 -6.8(8) . . . . ?
C21 C22 C23 C24 177.5(5) . . . . ?
C22 C23 C24 C25 -133.5(6) . . . . ?
C22 C23 C24 C26 106.2(6) . . . . ?
C22 C23 C24 C27 -15.0(8) . . . . ?
C23 C14 C15 N1 102.2(6) . . . . ?
C23 C14 C15 O3 -146.5(5) . . . . ?
C23 C14 C15 C16 -16.0(8) . . . . ?

_shelx_res_file                  
;
TITL alro149_a.res in P-1
    alro149.res
    created by SHELXL-2018/3 at 11:58:41 on 02-Jun-2025
REM Old TITL
REM SHELXT solution in P-1: R1 0.071, Rweak 0.008, Alpha 0.028
REM <I/s> 0.000 for 0 systematic absences, Orientation as input
REM Formula found by SHELXT: C27 N2 O3 Os
CELL 0.71073 9.7513 9.8612 13.5758 101.981 108.052 96.82
ZERR 2 0.0004 0.0004 0.0006 0.003 0.003 0.003
LATT 1
SFAC C H N O Os
UNIT 54 60 4 6 2

L.S. 10
PLAN  3
SIZE 0.02 0.065 0.125
TEMP -173
CONF
BOND
list 4
MORE -1
BOND $H
fmap 2
acta
SHEL 999 0.82
OMIT -1 -1 2
OMIT -1 0 1
OMIT -1 0 2
OMIT -1 1 0
OMIT -1 1 1
OMIT -1 1 2
OMIT 0 -1 1
OMIT 0 -1 2
OMIT 0 0 1
OMIT 0 0 2
OMIT 0 1 0
OMIT 0 1 1
OMIT 1 -1 1
OMIT 1 0 0
OMIT 1 0 1
OMIT 1 1 0
REM <olex2.extras>
REM <HklSrc "%.\\AlRo149.hkl">
REM </olex2.extras>

WGHT    0.050300
FVAR       0.33020
OS1   5    0.384017    0.518955    0.664635    11.00000    0.00659    0.01275 =
         0.01168    0.00562    0.00370    0.00407
O1    4    1.069795    0.488913    0.844130    11.00000    0.00838    0.02372 =
         0.03089    0.00343    0.00521    0.00499
N1    3    0.539404    0.346324    0.789966    11.00000    0.00515    0.01228 =
         0.01186    0.00055    0.00248    0.00132
C1    1    0.311444    0.720629    0.659144    11.00000    0.01561    0.01108 =
         0.00884    0.00331    0.00887    0.00932
O2    4    0.604819    0.618477    0.754312    11.00000    0.00904    0.01316 =
         0.02047    0.00119    0.00400    0.00168
N2    3    0.423413    0.411799    0.784819    11.00000    0.00682    0.01645 =
         0.01446    0.00709    0.00235    0.00382
C2    1    0.332905    0.659754    0.560239    11.00000    0.01395    0.01773 =
         0.01547    0.00893    0.00698    0.00786
AFIX  43
H2    2    0.392355    0.716674    0.534524    11.00000   -1.20000
AFIX   0
O3    4    0.501224    0.374361    0.619999    11.00000    0.01115    0.01606 =
         0.00638    0.00626    0.00049    0.00583
C3    1    0.268986    0.518653    0.499938    11.00000    0.01591    0.02560 =
         0.01474    0.01165    0.00029    0.01217
AFIX  43
H3    2    0.288293    0.481652    0.436244    11.00000   -1.20000
AFIX   0
C4    1    0.174547    0.430925    0.535060    11.00000    0.00615    0.02095 =
         0.01758    0.00698   -0.00452    0.00086
C5    1    0.148630    0.490657    0.630117    11.00000    0.00619    0.01706 =
         0.02212    0.00613    0.00244    0.00212
AFIX  43
H5    2    0.085742    0.434518    0.653866    11.00000   -1.20000
AFIX   0
C6    1    0.214048    0.632776    0.691557    11.00000    0.01511    0.02033 =
         0.01735    0.00685    0.01305    0.00775
AFIX  43
H6    2    0.193000    0.669679    0.754519    11.00000   -1.20000
AFIX   0
C7    1    0.387640    0.867964    0.722076    11.00000    0.01629    0.01731 =
         0.02293    0.01103    0.00498    0.00582
AFIX  13
H7    2    0.481753    0.888346    0.707996    11.00000   -1.20000
AFIX   0
C8    1    0.289674    0.970492    0.679073    11.00000    0.02375    0.01533 =
         0.03522    0.00787    0.00396    0.00380
AFIX 137
H8A   2    0.268669    0.954251    0.601683    11.00000   -1.50000
H8B   2    0.341282    1.068326    0.715353    11.00000   -1.50000
H8C   2    0.197154    0.953698    0.693004    11.00000   -1.50000
AFIX   0
C9    1    0.425099    0.890952    0.842059    11.00000    0.03871    0.01522 =
         0.02013    0.00267    0.00465    0.00302
AFIX 137
H9A   2    0.334292    0.884927    0.859035    11.00000   -1.50000
H9B   2    0.487563    0.984585    0.879141    11.00000   -1.50000
H9C   2    0.477666    0.818209    0.865595    11.00000   -1.50000
AFIX   0
C10   1    0.116236    0.278177    0.477731    11.00000    0.01878    0.02443 =
         0.02162   -0.00057   -0.00434    0.00715
AFIX 137
H10A  2    0.095622    0.226283    0.527426    11.00000   -1.50000
H10B  2    0.189447    0.239456    0.450603    11.00000   -1.50000
H10C  2    0.025401    0.268630    0.417570    11.00000   -1.50000
AFIX   0
C11   1    0.377464    0.389835    0.864881    11.00000    0.01385    0.01453 =
         0.00945   -0.00311    0.00637    0.00185
AFIX  43
H11   2    0.296871    0.422752    0.880431    11.00000   -1.20000
AFIX   0
C12   1    0.466871    0.310955    0.921681    11.00000    0.01824    0.02089 =
         0.01394    0.00911    0.00691    0.00649
AFIX  43
H12   2    0.458845    0.279912    0.981756    11.00000   -1.20000
AFIX   0
C13   1    0.568793    0.287668    0.872519    11.00000    0.01172    0.01441 =
         0.01621    0.01045    0.00182    0.00382
AFIX  43
H13   2    0.646536    0.238462    0.893577    11.00000   -1.20000
AFIX   0
C14   1    0.695836    0.530130    0.767352    11.00000    0.01113    0.01278 =
         0.01444    0.00644    0.00924    0.00484
C15   1    0.614179    0.377954    0.713101    11.00000    0.00612    0.01327 =
         0.01207    0.00122    0.00327   -0.00033
C16   1    0.706578    0.271421    0.698502    11.00000    0.01206    0.01920 =
         0.01164    0.00926    0.00693    0.00697
C17   1    0.641901    0.132912    0.637665    11.00000    0.00939    0.01503 =
         0.01983    0.00427    0.00297    0.00037
AFIX  43
H17   2    0.537892    0.105599    0.606210    11.00000   -1.20000
AFIX   0
C18   1    0.729477    0.035872    0.623379    11.00000    0.01557    0.01640 =
         0.02280    0.00412    0.00244    0.00090
AFIX  43
H18   2    0.685698   -0.058814    0.582977    11.00000   -1.20000
AFIX   0
C19   1    0.881942    0.076526    0.668097    11.00000    0.01213    0.02171 =
         0.02707    0.00741    0.00810    0.01214
AFIX  43
H19   2    0.941978    0.009728    0.657355    11.00000   -1.20000
AFIX   0
C20   1    0.945965    0.212837    0.727698    11.00000    0.00679    0.01949 =
         0.01866    0.00577    0.00396    0.00174
AFIX  43
H20   2    1.050082    0.239362    0.758531    11.00000   -1.20000
AFIX   0
C21   1    0.859583    0.312614    0.743362    11.00000    0.01046    0.01252 =
         0.01679    0.00762    0.00783    0.00334
C22   1    0.932203    0.462895    0.809293    11.00000    0.00998    0.01986 =
         0.01466    0.00989    0.00402    0.00506
C23   1    0.844883    0.569300    0.824838    11.00000    0.01040    0.01424 =
         0.01159    0.00741    0.00534    0.00056
C24   1    0.911902    0.721405    0.894453    11.00000    0.01095    0.01427 =
         0.01526    0.00119    0.00321    0.00043
C25   1    0.822235    0.761483    0.967218    11.00000    0.02059    0.02631 =
         0.02226   -0.00280    0.01018    0.00593
AFIX 137
H25A  2    0.718971    0.751320    0.923054    11.00000   -1.50000
H25B  2    0.860945    0.859734    1.009749    11.00000   -1.50000
H25C  2    0.829488    0.699005    1.015349    11.00000   -1.50000
AFIX   0
C26   1    0.906721    0.821563    0.821441    11.00000    0.02393    0.01636 =
         0.02232    0.00516    0.00128   -0.00300
AFIX 137
H26A  2    0.948688    0.918730    0.865477    11.00000   -1.50000
H26B  2    0.804392    0.815570    0.777112    11.00000   -1.50000
H26C  2    0.963768    0.794450    0.775037    11.00000   -1.50000
AFIX   0
C27   1    1.071996    0.742714    0.969295    11.00000    0.01298    0.02258 =
         0.01686   -0.00404   -0.00028   -0.00333
AFIX 137
H27A  2    1.080673    0.670310    1.009391    11.00000   -1.50000
H27B  2    1.100627    0.836660    1.019606    11.00000   -1.50000
H27C  2    1.136729    0.734752    0.926590    11.00000   -1.50000
AFIX   0
HKLF 4


REM  alro149_a.res in P-1
REM wR2 = 0.0796, GooF = S = 0.997, Restrained GooF = 0.997 for all data
REM R1 = 0.0340 for 3630 Fo > 4sig(Fo) and 0.0449 for all 4318 data
REM 304 parameters refined using 0 restraints

END

WGHT      0.0503      0.0000

REM Highest difference peak  2.382,  deepest hole -1.488,  1-sigma level  0.192
Q1    1   0.4260  0.6049  0.7164  11.00000  0.05    2.38
Q2    1   0.4531  0.4900  0.6390  11.00000  0.05    1.61
Q3    1   0.3233  0.4125  0.6177  11.00000  0.05    1.24
;
_shelx_res_checksum              68497
####################################################################### 
# 
# This file contains crystal structure data downloaded from the 
# Cambridge Structural Database (CSD) hosted by the Cambridge 
# Crystallographic Data Centre (CCDC).
# 
# Full information about CCDC data access policies and citation 
# guidelines are available at http://www.ccdc.cam.ac.uk/access/V1 
# 
# Audit and citation data items may have been added by the CCDC. 
# Please retain this information to preserve the provenance of 
# this file and to allow appropriate attribution of the data. 
# 
#######################################################################

data_alro147
_database_code_depnum_ccdc_archive 'CCDC 2422948'
loop_
_audit_author_name
_audit_author_address
'Tim Gruene'
;Core Facility Crystal Structure Analysis, University of Vienna
Austria
;
_audit_update_record             
;
2025-07-03 deposited with the CCDC.	2025-12-22 downloaded from the CCDC.
;
_audit_creation_date             2025-05-30
_audit_creation_method           
;
Olex2 1.5-alpha
(compiled 2025.05.22 svn.r631f81ec for OlexSys, GUI svn.r7248)
;
_chemical_name_common            ?
_chemical_name_systematic        ?
_chemical_formula_moiety         'C27 H30 N2 O3 Os'
_chemical_formula_sum            'C27 H30 N2 O3 Os'
_chemical_formula_weight         620.73
_chemical_melting_point          ?
loop_
_atom_type_symbol
_atom_type_description
_atom_type_scat_dispersion_real
_atom_type_scat_dispersion_imag
_atom_type_scat_source
C C 0.0033 0.0016 'International Tables Vol C Tables 4.2.6.8 and 6.1.1.4'
H H 0.0000 0.0000 'International Tables Vol C Tables 4.2.6.8 and 6.1.1.4'
N N 0.0061 0.0033 'International Tables Vol C Tables 4.2.6.8 and 6.1.1.4'
O O 0.0106 0.0060 'International Tables Vol C Tables 4.2.6.8 and 6.1.1.4'
Os Os -1.2165 7.6030 'International Tables Vol C Tables 4.2.6.8 and 6.1.1.4'

_shelx_space_group_comment       
;
The symmetry employed for this shelxl refinement is uniquely defined
by the following loop, which should always be used as a source of
symmetry information in preference to the above space-group names.
They are only intended as comments.
;
_space_group_crystal_system      monoclinic
_space_group_IT_number           14
_space_group_name_H-M_alt        'P 1 21/n 1'
_space_group_name_Hall           '-P 2yn'
loop_
_space_group_symop_operation_xyz
'x, y, z'
'-x+1/2, y+1/2, -z+1/2'
'-x, -y, -z'
'x-1/2, -y-1/2, z-1/2'

_cell_length_a                   10.1908(5)
_cell_length_b                   17.8342(8)
_cell_length_c                   12.9983(8)
_cell_angle_alpha                90
_cell_angle_beta                 95.158(5)
_cell_angle_gamma                90
_cell_volume                     2352.8(2)
_cell_formula_units_Z            4
_cell_measurement_reflns_used    123426
_cell_measurement_temperature    100
_cell_measurement_theta_max      28.53
_cell_measurement_theta_min      1.94
_shelx_estimated_absorpt_T_max   0.811
_shelx_estimated_absorpt_T_min   0.538
_exptl_absorpt_coefficient_mu    5.452
_exptl_absorpt_correction_T_max  ?
_exptl_absorpt_correction_T_min  ?
_exptl_absorpt_correction_type   none
_exptl_absorpt_process_details   ?
_exptl_crystal_colour            'clear yellow'
_exptl_crystal_colour_lustre     clear
_exptl_crystal_colour_primary    yellow
_exptl_crystal_density_diffrn    1.752
_exptl_crystal_density_meas      ?
_exptl_crystal_density_method    'not measured'
_exptl_crystal_description       rod
_exptl_crystal_F_000             1224
_exptl_crystal_size_max          0.13
_exptl_crystal_size_mid          0.05
_exptl_crystal_size_min          0.04
_exptl_transmission_factor_max   ?
_exptl_transmission_factor_min   ?
_diffrn_reflns_av_R_equivalents  0.0454
_diffrn_reflns_av_unetI/netI     0.0426
_diffrn_reflns_Laue_measured_fraction_full 0.960
_diffrn_reflns_Laue_measured_fraction_max 0.959
_diffrn_reflns_limit_h_max       12
_diffrn_reflns_limit_h_min       -11
_diffrn_reflns_limit_k_max       21
_diffrn_reflns_limit_k_min       -21
_diffrn_reflns_limit_l_max       15
_diffrn_reflns_limit_l_min       -15
_diffrn_reflns_number            27723
_diffrn_reflns_point_group_measured_fraction_full 0.960
_diffrn_reflns_point_group_measured_fraction_max 0.959
_diffrn_reflns_theta_full        25.242
_diffrn_reflns_theta_max         25.675
_diffrn_reflns_theta_min         1.944
_diffrn_ambient_temperature      100
_diffrn_detector                 'EIGER2 500K'
_diffrn_detector_area_resol_mean 13.33
_diffrn_measured_fraction_theta_full 0.960
_diffrn_measured_fraction_theta_max 0.959
_diffrn_measurement_details      
;
 2604 frames, detector distance = 40 mm
;
_diffrn_measurement_device       'Eulerian 4-circle diffractometer'
_diffrn_measurement_device_type  'STOE STADIVARI'
_diffrn_measurement_method       'rotation method, \w scans'
_diffrn_radiation_collimation    '1.2 0.6 mm diameter'
_diffrn_radiation_monochromator  'Graded multilayer mirror'
_diffrn_radiation_probe          x-ray
_diffrn_radiation_type           'Mo K\a'
_diffrn_radiation_wavelength     0.71073
_diffrn_source                   'Axo Mo'
_diffrn_source_current           0.830
_diffrn_source_power             0.050
_diffrn_source_voltage           60
_reflns_Friedel_coverage         0.000
_reflns_Friedel_fraction_full    .
_reflns_Friedel_fraction_max     .
_reflns_number_gt                3349
_reflns_number_total             4286
_reflns_special_details          
;
 Reflections were merged by SHELXL according to the crystal
 class for the calculation of statistics and refinement.
 
 _reflns_Friedel_fraction is defined as the number of unique
 Friedel pairs measured divided by the number that would be
 possible theoretically, ignoring centric projections and
 systematic absences.
;
_reflns_threshold_expression     'I > 2\s(I)'
_computing_cell_refinement       
;
X-Area Recipe 2.0.2 (STOE, 2024)
;
_computing_data_collection       
;
X-Area Pilatus3_SV 1.31.194.0 (STOE, 2023)
;
_computing_data_reduction        
;
X-Area Integrate 2.5.18.0 (STOE, 2024)
X-Area X-Red 2.3.1.0 (STOE, 2023)
;
_computing_molecular_graphics    'Olex2 1.5-alpha (Dolomanov et al., 2009)'
_computing_publication_material  'Olex2 1.5-alpha (Dolomanov et al., 2009)'
_computing_structure_refinement  'SHELXL 2018/3 (Sheldrick, 2015)'
_computing_structure_solution    'SHELXT  (Sheldrick, 2015)'
_refine_diff_density_max         1.746
_refine_diff_density_min         -2.471
_refine_diff_density_rms         0.198
_refine_ls_extinction_coef       0.0031(2)
_refine_ls_extinction_expression Fc^*^=kFc[1+0.001xFc^2^\l^3^/sin(2\q)]^-1/4^
_refine_ls_extinction_method     'SHELXL-2018/3 (Sheldrick 2018)'
_refine_ls_goodness_of_fit_ref   1.011
_refine_ls_hydrogen_treatment    constr
_refine_ls_matrix_type           full
_refine_ls_number_parameters     304
_refine_ls_number_reflns         4286
_refine_ls_number_restraints     0
_refine_ls_R_factor_all          0.0551
_refine_ls_R_factor_gt           0.0380
_refine_ls_restrained_S_all      1.011
_refine_ls_shift/su_max          0.001
_refine_ls_shift/su_mean         0.000
_refine_ls_structure_factor_coef Fsqd
_refine_ls_weighting_details     
'w=1/[\s^2^(Fo^2^)+(0.0670P)^2^] where P=(Fo^2^+2Fc^2^)/3'
_refine_ls_weighting_scheme      calc
_refine_ls_wR_factor_gt          0.0922
_refine_ls_wR_factor_ref         0.0982
_refine_special_details          
;
1. Fixed Uiso
 At 1.2 times of:
  All C(H) groups, All C(H,H) groups
 At 1.5 times of:
  All C(H,H,H) groups
2.a Ternary CH refined with riding coordinates:
 C2(H2), C3(H3), C5(H5), C6(H6), C7(H7), C25(H25)
2.b Secondary CH2 refined with riding coordinates:
 C24(H24A,H24B)
2.c Aromatic/amide H refined with riding coordinates:
 C11(H11), C12(H12), C13(H13), C17(H17), C18(H18), C19(H19), C20(H20)
2.d Idealised Me refined as rotating group:
 C8(H8A,H8B,H8C), C9(H9A,H9B,H9C), C10(H10A,H10B,H10C), C26(H26A,H26B,H26C),
 C27(H27A,H27B,H27C)
;
_atom_sites_solution_hydrogens   geom
_atom_sites_solution_primary     dual
_atom_sites_solution_secondary   ?
loop_
_atom_site_label
_atom_site_type_symbol
_atom_site_fract_x
_atom_site_fract_y
_atom_site_fract_z
_atom_site_U_iso_or_equiv
_atom_site_adp_type
_atom_site_occupancy
_atom_site_site_symmetry_order
_atom_site_calc_flag
_atom_site_refinement_flags_posn
_atom_site_refinement_flags_adp
_atom_site_refinement_flags_occupancy
_atom_site_disorder_assembly
_atom_site_disorder_group
Os1 Os 0.63407(2) 0.60412(2) 0.37996(2) 0.01678(12) Uani 1 1 d . . . . .
O1 O 0.0437(4) 0.7205(2) 0.2611(3) 0.0220(11) Uani 1 1 d . . . . .
N1 N 0.5264(4) 0.7530(3) 0.3781(4) 0.0174(12) Uani 1 1 d . . . . .
C1 C 0.8320(6) 0.5893(3) 0.4568(6) 0.0206(16) Uani 1 1 d . . . . .
O2 O 0.4690(4) 0.6157(2) 0.2717(4) 0.0204(11) Uani 1 1 d . . . . .
N2 N 0.6402(4) 0.7207(3) 0.3576(4) 0.0164(12) Uani 1 1 d . . . . .
C2 C 0.8369(6) 0.5830(3) 0.3473(5) 0.0191(15) Uani 1 1 d . . . . .
H2 H 0.884582 0.622353 0.310434 0.023 Uiso 1 1 calc R U . . .
O3 O 0.4920(4) 0.6446(2) 0.4684(3) 0.0184(10) Uani 1 1 d . . . . .
C3 C 0.7542(5) 0.5323(3) 0.2886(5) 0.0232(16) Uani 1 1 d . . . . .
H3 H 0.744880 0.537343 0.211721 0.028 Uiso 1 1 calc R U . . .
C4 C 0.6617(6) 0.4861(3) 0.3368(6) 0.0232(16) Uani 1 1 d . . . . .
C5 C 0.6577(6) 0.4907(4) 0.4448(6) 0.0242(16) Uani 1 1 d . . . . .
H5 H 0.581766 0.467368 0.476661 0.029 Uiso 1 1 calc R U . . .
C6 C 0.7405(6) 0.5430(3) 0.5053(5) 0.0213(15) Uani 1 1 d . . . . .
H6 H 0.721955 0.553794 0.578075 0.026 Uiso 1 1 calc R U . . .
C7 C 0.9156(6) 0.6473(4) 0.5164(6) 0.0261(17) Uani 1 1 d . . . . .
H7 H 0.930619 0.689019 0.467489 0.031 Uiso 1 1 calc R U . . .
C8 C 1.0505(6) 0.6122(4) 0.5493(6) 0.0331(19) Uani 1 1 d . . . . .
H8A H 1.089941 0.593834 0.488048 0.050 Uiso 1 1 calc R U . . .
H8B H 1.039358 0.570405 0.596576 0.050 Uiso 1 1 calc R U . . .
H8C H 1.108193 0.650146 0.584128 0.050 Uiso 1 1 calc R U . . .
C9 C 0.8539(6) 0.6811(5) 0.6064(5) 0.040(2) Uani 1 1 d . . . . .
H9A H 0.765414 0.699307 0.583355 0.059 Uiso 1 1 calc R U . . .
H9B H 0.908182 0.722952 0.634387 0.059 Uiso 1 1 calc R U . . .
H9C H 0.847930 0.642950 0.660078 0.059 Uiso 1 1 calc R U . . .
C10 C 0.5651(6) 0.4375(4) 0.2742(6) 0.0362(19) Uani 1 1 d . . . . .
H10A H 0.550091 0.457672 0.204022 0.054 Uiso 1 1 calc R U . . .
H10B H 0.481660 0.436516 0.306252 0.054 Uiso 1 1 calc R U . . .
H10C H 0.600264 0.386464 0.271418 0.054 Uiso 1 1 calc R U . . .
C11 C 0.7196(6) 0.7757(4) 0.3313(5) 0.0196(15) Uani 1 1 d . . . . .
H11 H 0.806838 0.769435 0.312306 0.024 Uiso 1 1 calc R U . . .
C12 C 0.6537(6) 0.8438(4) 0.3362(5) 0.0245(16) Uani 1 1 d . . . . .
H12 H 0.687038 0.892114 0.322228 0.029 Uiso 1 1 calc R U . . .
C13 C 0.5313(6) 0.8272(3) 0.3651(5) 0.0197(15) Uani 1 1 d . . . . .
H13 H 0.462645 0.861955 0.374256 0.024 Uiso 1 1 calc R U . . .
C14 C 0.3791(5) 0.6593(3) 0.3054(5) 0.0147(13) Uani 1 1 d . . . . .
C15 C 0.4235(5) 0.6964(3) 0.4071(5) 0.0148(13) Uani 1 1 d . . . . .
C16 C 0.3189(5) 0.7392(3) 0.4566(5) 0.0144(13) Uani 1 1 d . . . . .
C17 C 0.3462(5) 0.7690(3) 0.5562(5) 0.0179(14) Uani 1 1 d . . . . .
H17 H 0.428624 0.759595 0.594164 0.022 Uiso 1 1 calc R U . . .
C18 C 0.2526(6) 0.8121(4) 0.5985(5) 0.0212(14) Uani 1 1 d . . . . .
H18 H 0.270858 0.832134 0.665937 0.025 Uiso 1 1 calc R U . . .
C19 C 0.1323(6) 0.8265(3) 0.5439(5) 0.0240(16) Uani 1 1 d . . . . .
H19 H 0.069065 0.856969 0.573507 0.029 Uiso 1 1 calc R U . . .
C20 C 0.1041(6) 0.7965(3) 0.4457(5) 0.0187(15) Uani 1 1 d . . . . .
H20 H 0.021608 0.806690 0.408309 0.022 Uiso 1 1 calc R U . . .
C21 C 0.1966(5) 0.7511(3) 0.4016(5) 0.0145(14) Uani 1 1 d . . . . .
C22 C 0.1594(5) 0.7132(3) 0.2998(5) 0.0163(14) Uani 1 1 d . . . . .
C23 C 0.2555(5) 0.6685(3) 0.2530(5) 0.0162(14) Uani 1 1 d . . . . .
C24 C 0.2244(6) 0.6296(4) 0.1513(5) 0.0187(14) Uani 1 1 d . . . . .
H24A H 0.294409 0.641728 0.105874 0.022 Uiso 1 1 calc R U . . .
H24B H 0.140587 0.649958 0.118319 0.022 Uiso 1 1 calc R U . . .
C25 C 0.2124(6) 0.5454(4) 0.1579(5) 0.0234(15) Uani 1 1 d . . . . .
H25 H 0.293389 0.525956 0.198355 0.028 Uiso 1 1 calc R U . . .
C26 C 0.2047(7) 0.5092(4) 0.0497(5) 0.0347(18) Uani 1 1 d . . . . .
H26A H 0.120917 0.522647 0.011142 0.052 Uiso 1 1 calc R U . . .
H26B H 0.210377 0.454510 0.056677 0.052 Uiso 1 1 calc R U . . .
H26C H 0.277880 0.527315 0.012428 0.052 Uiso 1 1 calc R U . . .
C27 C 0.0945(6) 0.5231(4) 0.2146(6) 0.0341(18) Uani 1 1 d . . . . .
H27A H 0.013244 0.538791 0.174308 0.051 Uiso 1 1 calc R U . . .
H27B H 0.100325 0.547658 0.282361 0.051 Uiso 1 1 calc R U . . .
H27C H 0.093823 0.468604 0.223870 0.051 Uiso 1 1 calc R U . . .

loop_
_atom_site_aniso_label
_atom_site_aniso_U_11
_atom_site_aniso_U_22
_atom_site_aniso_U_33
_atom_site_aniso_U_23
_atom_site_aniso_U_13
_atom_site_aniso_U_12
Os1 0.01160(15) 0.01021(16) 0.02899(19) 0.00245(13) 0.00436(10) 0.00029(9)
O1 0.015(2) 0.025(3) 0.025(3) -0.001(2) -0.0005(19) 0.0040(18)
N1 0.013(2) 0.018(3) 0.021(3) -0.001(2) 0.003(2) -0.003(2)
C1 0.014(3) 0.012(3) 0.035(4) 0.003(3) 0.001(3) 0.006(2)
O2 0.016(2) 0.015(2) 0.031(3) -0.004(2) 0.009(2) -0.0009(16)
N2 0.014(2) 0.016(3) 0.020(3) 0.002(2) 0.003(2) 0.0012(19)
C2 0.015(3) 0.014(3) 0.030(4) 0.001(3) 0.009(3) 0.008(2)
O3 0.013(2) 0.011(2) 0.031(3) 0.005(2) 0.0008(19) 0.0013(16)
C3 0.016(3) 0.015(3) 0.039(5) -0.007(3) 0.004(3) 0.008(2)
C4 0.016(3) 0.007(3) 0.048(5) -0.003(3) 0.009(3) 0.003(2)
C5 0.019(3) 0.012(3) 0.045(5) 0.013(3) 0.015(3) 0.004(2)
C6 0.022(3) 0.016(3) 0.027(4) 0.012(3) 0.008(3) 0.005(3)
C7 0.023(3) 0.019(4) 0.037(5) 0.002(3) -0.002(3) 0.001(3)
C8 0.022(3) 0.029(4) 0.048(5) 0.003(4) 0.001(3) 0.003(3)
C9 0.032(4) 0.035(5) 0.051(6) -0.004(4) -0.001(4) 0.011(3)
C10 0.029(4) 0.017(4) 0.064(6) -0.016(4) 0.010(4) 0.001(3)
C11 0.013(3) 0.021(4) 0.025(4) 0.003(3) 0.000(3) -0.004(2)
C12 0.023(3) 0.015(3) 0.036(4) 0.001(3) 0.006(3) -0.005(3)
C13 0.022(3) 0.006(3) 0.032(4) 0.000(3) 0.004(3) 0.006(2)
C14 0.020(3) 0.006(3) 0.019(4) 0.000(3) 0.008(3) -0.002(2)
C15 0.013(3) 0.011(3) 0.021(4) 0.003(3) 0.003(2) 0.000(2)
C16 0.017(3) 0.009(3) 0.019(4) 0.001(3) 0.006(3) 0.001(2)
C17 0.016(3) 0.009(3) 0.028(4) -0.002(3) -0.001(3) 0.000(2)
C18 0.029(3) 0.014(3) 0.022(4) -0.005(3) 0.007(3) 0.001(3)
C19 0.016(3) 0.015(4) 0.042(5) 0.000(3) 0.012(3) 0.004(3)
C20 0.013(3) 0.014(3) 0.029(4) -0.003(3) 0.003(3) 0.003(2)
C21 0.013(3) 0.015(3) 0.016(4) 0.001(3) 0.005(3) 0.000(2)
C22 0.016(3) 0.011(3) 0.022(4) 0.006(3) -0.001(3) -0.003(2)
C23 0.019(3) 0.013(3) 0.017(4) -0.001(3) 0.003(3) -0.001(2)
C24 0.023(3) 0.021(3) 0.012(4) -0.003(3) 0.003(3) 0.001(3)
C25 0.024(3) 0.022(4) 0.024(4) -0.005(3) -0.001(3) 0.000(3)
C26 0.042(4) 0.025(4) 0.038(5) -0.007(4) 0.009(4) -0.008(3)
C27 0.032(4) 0.025(4) 0.047(5) -0.012(4) 0.011(3) -0.006(3)

_geom_special_details            
;
 All esds (except the esd in the dihedral angle between two l.s. planes)
 are estimated using the full covariance matrix.  The cell esds are taken
 into account individually in the estimation of esds in distances, angles
 and torsion angles; correlations between esds in cell parameters are only
 used when they are defined by crystal symmetry.  An approximate (isotropic)
 treatment of cell esds is used for estimating esds involving l.s. planes.
;
loop_
_geom_bond_atom_site_label_1
_geom_bond_atom_site_label_2
_geom_bond_distance
_geom_bond_site_symmetry_2
_geom_bond_publ_flag
Os1 C1 2.185(6) . ?
Os1 O2 2.104(4) . ?
Os1 N2 2.101(5) . ?
Os1 C2 2.180(6) . ?
Os1 O3 2.059(4) . ?
Os1 C3 2.194(6) . ?
Os1 C4 2.203(6) . ?
Os1 C5 2.196(6) . ?
Os1 C6 2.168(6) . ?
O1 C22 1.246(6) . ?
N1 N2 1.343(6) . ?
N1 C13 1.337(7) . ?
N1 C15 1.526(7) . ?
C1 C2 1.433(9) . ?
C1 C6 1.434(9) . ?
C1 C7 1.508(9) . ?
O2 C14 1.306(7) . ?
N2 C11 1.336(7) . ?
C2 H2 1.0000 . ?
C2 C3 1.413(8) . ?
O3 C15 1.368(7) . ?
C3 H3 1.0000 . ?
C3 C4 1.436(9) . ?
C4 C5 1.411(9) . ?
C4 C10 1.496(9) . ?
C5 H5 1.0000 . ?
C5 C6 1.442(9) . ?
C6 H6 1.0000 . ?
C7 H7 1.0000 . ?
C7 C8 1.535(8) . ?
C7 C9 1.502(9) . ?
C8 H8A 0.9800 . ?
C8 H8B 0.9800 . ?
C8 H8C 0.9800 . ?
C9 H9A 0.9800 . ?
C9 H9B 0.9800 . ?
C9 H9C 0.9800 . ?
C10 H10A 0.9800 . ?
C10 H10B 0.9800 . ?
C10 H10C 0.9800 . ?
C11 H11 0.9500 . ?
C11 C12 1.392(9) . ?
C12 H12 0.9500 . ?
C12 C13 1.367(8) . ?
C13 H13 0.9500 . ?
C14 C15 1.512(8) . ?
C14 C23 1.386(8) . ?
C15 C16 1.502(8) . ?
C16 C17 1.404(8) . ?
C16 C21 1.397(7) . ?
C17 H17 0.9500 . ?
C17 C18 1.376(8) . ?
C18 H18 0.9500 . ?
C18 C19 1.385(8) . ?
C19 H19 0.9500 . ?
C19 C20 1.390(9) . ?
C20 H20 0.9500 . ?
C20 C21 1.404(8) . ?
C21 C22 1.503(8) . ?
C22 C23 1.440(8) . ?
C23 C24 1.500(8) . ?
C24 H24A 0.9900 . ?
C24 H24B 0.9900 . ?
C24 C25 1.510(9) . ?
C25 H25 1.0000 . ?
C25 C26 1.544(9) . ?
C25 C27 1.517(9) . ?
C26 H26A 0.9800 . ?
C26 H26B 0.9800 . ?
C26 H26C 0.9800 . ?
C27 H27A 0.9800 . ?
C27 H27B 0.9800 . ?
C27 H27C 0.9800 . ?

loop_
_geom_angle_atom_site_label_1
_geom_angle_atom_site_label_2
_geom_angle_atom_site_label_3
_geom_angle
_geom_angle_site_symmetry_1
_geom_angle_site_symmetry_3
_geom_angle_publ_flag
C1 Os1 C3 68.9(2) . . ?
C1 Os1 C4 82.4(2) . . ?
C1 Os1 C5 69.4(2) . . ?
O2 Os1 C1 165.3(2) . . ?
O2 Os1 C2 127.0(2) . . ?
O2 Os1 C3 98.5(2) . . ?
O2 Os1 C4 92.10(19) . . ?
O2 Os1 C5 113.6(2) . . ?
O2 Os1 C6 150.2(2) . . ?
N2 Os1 C1 98.3(2) . . ?
N2 Os1 O2 80.91(16) . . ?
N2 Os1 C2 95.9(2) . . ?
N2 Os1 C3 118.6(2) . . ?
N2 Os1 C4 154.7(3) . . ?
N2 Os1 C5 163.9(2) . . ?
N2 Os1 C6 125.6(2) . . ?
C2 Os1 C1 38.3(2) . . ?
C2 Os1 C3 37.7(2) . . ?
C2 Os1 C4 68.9(2) . . ?
C2 Os1 C5 81.0(2) . . ?
O3 Os1 C1 117.0(2) . . ?
O3 Os1 O2 77.21(16) . . ?
O3 Os1 N2 76.19(17) . . ?
O3 Os1 C2 153.6(2) . . ?
O3 Os1 C3 164.1(2) . . ?
O3 Os1 C4 126.2(2) . . ?
O3 Os1 C5 99.6(2) . . ?
O3 Os1 C6 95.0(2) . . ?
C3 Os1 C4 38.1(2) . . ?
C3 Os1 C5 67.8(2) . . ?
C5 Os1 C4 37.4(2) . . ?
C6 Os1 C1 38.5(2) . . ?
C6 Os1 C2 68.9(2) . . ?
C6 Os1 C3 81.2(3) . . ?
C6 Os1 C4 69.1(2) . . ?
C6 Os1 C5 38.6(2) . . ?
N2 N1 C15 113.0(5) . . ?
C13 N1 N2 110.9(5) . . ?
C13 N1 C15 136.1(5) . . ?
C2 C1 Os1 70.6(3) . . ?
C2 C1 C6 118.2(6) . . ?
C2 C1 C7 119.7(6) . . ?
C6 C1 Os1 70.1(3) . . ?
C6 C1 C7 122.0(6) . . ?
C7 C1 Os1 127.4(4) . . ?
C14 O2 Os1 112.2(4) . . ?
N1 N2 Os1 111.0(3) . . ?
C11 N2 Os1 142.1(4) . . ?
C11 N2 N1 106.9(5) . . ?
Os1 C2 H2 118.9 . . ?
C1 C2 Os1 71.0(3) . . ?
C1 C2 H2 118.9 . . ?
C3 C2 Os1 71.7(3) . . ?
C3 C2 C1 121.0(6) . . ?
C3 C2 H2 118.9 . . ?
C15 O3 Os1 105.0(3) . . ?
Os1 C3 H3 118.7 . . ?
C2 C3 Os1 70.6(3) . . ?
C2 C3 H3 118.7 . . ?
C2 C3 C4 121.0(6) . . ?
C4 C3 Os1 71.3(4) . . ?
C4 C3 H3 118.7 . . ?
C3 C4 Os1 70.6(3) . . ?
C3 C4 C10 121.4(7) . . ?
C5 C4 Os1 71.0(4) . . ?
C5 C4 C3 118.6(6) . . ?
C5 C4 C10 119.9(6) . . ?
C10 C4 Os1 126.8(4) . . ?
Os1 C5 H5 118.7 . . ?
C4 C5 Os1 71.5(4) . . ?
C4 C5 H5 118.7 . . ?
C4 C5 C6 120.8(6) . . ?
C6 C5 Os1 69.7(3) . . ?
C6 C5 H5 118.7 . . ?
Os1 C6 H6 119.3 . . ?
C1 C6 Os1 71.4(4) . . ?
C1 C6 C5 120.4(6) . . ?
C1 C6 H6 119.3 . . ?
C5 C6 Os1 71.8(4) . . ?
C5 C6 H6 119.3 . . ?
C1 C7 H7 107.2 . . ?
C1 C7 C8 108.3(5) . . ?
C8 C7 H7 107.2 . . ?
C9 C7 C1 114.7(6) . . ?
C9 C7 H7 107.2 . . ?
C9 C7 C8 111.9(6) . . ?
C7 C8 H8A 109.5 . . ?
C7 C8 H8B 109.5 . . ?
C7 C8 H8C 109.5 . . ?
H8A C8 H8B 109.5 . . ?
H8A C8 H8C 109.5 . . ?
H8B C8 H8C 109.5 . . ?
C7 C9 H9A 109.5 . . ?
C7 C9 H9B 109.5 . . ?
C7 C9 H9C 109.5 . . ?
H9A C9 H9B 109.5 . . ?
H9A C9 H9C 109.5 . . ?
H9B C9 H9C 109.5 . . ?
C4 C10 H10A 109.5 . . ?
C4 C10 H10B 109.5 . . ?
C4 C10 H10C 109.5 . . ?
H10A C10 H10B 109.5 . . ?
H10A C10 H10C 109.5 . . ?
H10B C10 H10C 109.5 . . ?
N2 C11 H11 125.6 . . ?
N2 C11 C12 108.8(5) . . ?
C12 C11 H11 125.6 . . ?
C11 C12 H12 126.9 . . ?
C13 C12 C11 106.3(6) . . ?
C13 C12 H12 126.9 . . ?
N1 C13 C12 107.1(5) . . ?
N1 C13 H13 126.4 . . ?
C12 C13 H13 126.4 . . ?
O2 C14 C15 112.9(5) . . ?
O2 C14 C23 122.6(6) . . ?
C23 C14 C15 124.5(5) . . ?
O3 C15 N1 105.3(4) . . ?
O3 C15 C14 108.1(5) . . ?
O3 C15 C16 116.0(5) . . ?
C14 C15 N1 103.4(5) . . ?
C16 C15 N1 107.5(5) . . ?
C16 C15 C14 115.4(5) . . ?
C17 C16 C15 119.9(5) . . ?
C21 C16 C15 119.5(5) . . ?
C21 C16 C17 120.6(5) . . ?
C16 C17 H17 120.3 . . ?
C18 C17 C16 119.5(5) . . ?
C18 C17 H17 120.3 . . ?
C17 C18 H18 119.6 . . ?
C17 C18 C19 120.9(6) . . ?
C19 C18 H18 119.6 . . ?
C18 C19 H19 120.0 . . ?
C18 C19 C20 119.9(6) . . ?
C20 C19 H19 120.0 . . ?
C19 C20 H20 119.8 . . ?
C19 C20 C21 120.4(5) . . ?
C21 C20 H20 119.8 . . ?
C16 C21 C20 118.6(5) . . ?
C16 C21 C22 121.7(5) . . ?
C20 C21 C22 119.6(5) . . ?
O1 C22 C21 117.5(5) . . ?
O1 C22 C23 122.8(6) . . ?
C23 C22 C21 119.6(5) . . ?
C14 C23 C22 118.7(5) . . ?
C14 C23 C24 119.3(5) . . ?
C22 C23 C24 122.0(5) . . ?
C23 C24 H24A 108.5 . . ?
C23 C24 H24B 108.5 . . ?
C23 C24 C25 114.9(5) . . ?
H24A C24 H24B 107.5 . . ?
C25 C24 H24A 108.5 . . ?
C25 C24 H24B 108.5 . . ?
C24 C25 H25 107.8 . . ?
C24 C25 C26 111.2(5) . . ?
C24 C25 C27 111.1(5) . . ?
C26 C25 H25 107.8 . . ?
C27 C25 H25 107.8 . . ?
C27 C25 C26 110.9(5) . . ?
C25 C26 H26A 109.5 . . ?
C25 C26 H26B 109.5 . . ?
C25 C26 H26C 109.5 . . ?
H26A C26 H26B 109.5 . . ?
H26A C26 H26C 109.5 . . ?
H26B C26 H26C 109.5 . . ?
C25 C27 H27A 109.5 . . ?
C25 C27 H27B 109.5 . . ?
C25 C27 H27C 109.5 . . ?
H27A C27 H27B 109.5 . . ?
H27A C27 H27C 109.5 . . ?
H27B C27 H27C 109.5 . . ?

loop_
_geom_torsion_atom_site_label_1
_geom_torsion_atom_site_label_2
_geom_torsion_atom_site_label_3
_geom_torsion_atom_site_label_4
_geom_torsion
_geom_torsion_site_symmetry_1
_geom_torsion_site_symmetry_2
_geom_torsion_site_symmetry_3
_geom_torsion_site_symmetry_4
_geom_torsion_publ_flag
Os1 C1 C2 C3 -53.6(5) . . . . ?
Os1 C1 C6 C5 54.5(5) . . . . ?
Os1 C1 C7 C8 -176.0(5) . . . . ?
Os1 C1 C7 C9 58.2(8) . . . . ?
Os1 O2 C14 C15 6.5(6) . . . . ?
Os1 O2 C14 C23 -172.4(5) . . . . ?
Os1 N2 C11 C12 -178.0(5) . . . . ?
Os1 C2 C3 C4 -52.5(5) . . . . ?
Os1 O3 C15 N1 -57.0(4) . . . . ?
Os1 O3 C15 C14 53.0(4) . . . . ?
Os1 O3 C15 C16 -175.6(4) . . . . ?
Os1 C3 C4 C5 -54.2(5) . . . . ?
Os1 C3 C4 C10 121.9(6) . . . . ?
Os1 C4 C5 C6 -51.3(5) . . . . ?
Os1 C5 C6 C1 -54.4(5) . . . . ?
O1 C22 C23 C14 -175.3(6) . . . . ?
O1 C22 C23 C24 2.5(9) . . . . ?
N1 N2 C11 C12 0.3(7) . . . . ?
N1 C15 C16 C17 -72.0(7) . . . . ?
N1 C15 C16 C21 105.8(6) . . . . ?
C1 C2 C3 Os1 53.3(5) . . . . ?
C1 C2 C3 C4 0.8(8) . . . . ?
O2 C14 C15 N1 70.6(6) . . . . ?
O2 C14 C15 O3 -40.7(6) . . . . ?
O2 C14 C15 C16 -172.4(5) . . . . ?
O2 C14 C23 C22 175.4(5) . . . . ?
O2 C14 C23 C24 -2.5(9) . . . . ?
N2 N1 C13 C12 -0.8(7) . . . . ?
N2 N1 C15 O3 40.0(6) . . . . ?
N2 N1 C15 C14 -73.4(5) . . . . ?
N2 N1 C15 C16 164.2(5) . . . . ?
N2 C11 C12 C13 -0.8(8) . . . . ?
C2 C1 C6 Os1 -53.5(5) . . . . ?
C2 C1 C6 C5 1.0(8) . . . . ?
C2 C1 C7 C8 -88.5(7) . . . . ?
C2 C1 C7 C9 145.7(6) . . . . ?
C2 C3 C4 Os1 52.2(5) . . . . ?
C2 C3 C4 C5 -1.9(8) . . . . ?
C2 C3 C4 C10 174.2(5) . . . . ?
O3 C15 C16 C17 45.5(7) . . . . ?
O3 C15 C16 C21 -136.8(5) . . . . ?
C3 C4 C5 Os1 54.0(5) . . . . ?
C3 C4 C5 C6 2.7(8) . . . . ?
C4 C5 C6 Os1 52.1(5) . . . . ?
C4 C5 C6 C1 -2.2(9) . . . . ?
C6 C1 C2 Os1 53.3(5) . . . . ?
C6 C1 C2 C3 -0.3(8) . . . . ?
C6 C1 C7 C8 95.6(7) . . . . ?
C6 C1 C7 C9 -30.3(9) . . . . ?
C7 C1 C2 Os1 -122.8(5) . . . . ?
C7 C1 C2 C3 -176.4(5) . . . . ?
C7 C1 C6 Os1 122.4(6) . . . . ?
C7 C1 C6 C5 177.0(5) . . . . ?
C10 C4 C5 Os1 -122.2(5) . . . . ?
C10 C4 C5 C6 -173.5(6) . . . . ?
C11 C12 C13 N1 0.9(7) . . . . ?
C13 N1 N2 Os1 179.2(4) . . . . ?
C13 N1 N2 C11 0.3(6) . . . . ?
C13 N1 C15 O3 -142.3(7) . . . . ?
C13 N1 C15 C14 104.4(7) . . . . ?
C13 N1 C15 C16 -18.1(9) . . . . ?
C14 C15 C16 C17 173.3(5) . . . . ?
C14 C15 C16 C21 -8.9(8) . . . . ?
C14 C23 C24 C25 69.5(7) . . . . ?
C15 N1 N2 Os1 -2.5(5) . . . . ?
C15 N1 N2 C11 178.6(5) . . . . ?
C15 N1 C13 C12 -178.5(6) . . . . ?
C15 C14 C23 C22 -3.2(9) . . . . ?
C15 C14 C23 C24 178.8(5) . . . . ?
C15 C16 C17 C18 176.0(6) . . . . ?
C15 C16 C21 C20 -174.7(5) . . . . ?
C15 C16 C21 C22 8.8(8) . . . . ?
C16 C17 C18 C19 -0.3(9) . . . . ?
C16 C21 C22 O1 172.4(5) . . . . ?
C16 C21 C22 C23 -5.4(8) . . . . ?
C17 C16 C21 C20 3.0(9) . . . . ?
C17 C16 C21 C22 -173.5(5) . . . . ?
C17 C18 C19 C20 1.0(9) . . . . ?
C18 C19 C20 C21 0.3(9) . . . . ?
C19 C20 C21 C16 -2.3(9) . . . . ?
C19 C20 C21 C22 174.2(6) . . . . ?
C20 C21 C22 O1 -4.0(8) . . . . ?
C20 C21 C22 C23 178.2(6) . . . . ?
C21 C16 C17 C18 -1.7(9) . . . . ?
C21 C22 C23 C14 2.4(8) . . . . ?
C21 C22 C23 C24 -179.7(5) . . . . ?
C22 C23 C24 C25 -108.3(6) . . . . ?
C23 C14 C15 N1 -110.6(6) . . . . ?
C23 C14 C15 O3 138.1(6) . . . . ?
C23 C14 C15 C16 6.4(8) . . . . ?
C23 C24 C25 C26 -170.1(5) . . . . ?
C23 C24 C25 C27 66.0(7) . . . . ?

_shelx_res_file                  
;
TITL 2c_ALRO147.res in P2(1)/n
    alro147.res
    created by SHELXL-2018/3 at 10:18:16 on 30-May-2025
REM Old TITL AlRo147 in P2(1)/n
REM SHELXT solution in P2(1)/n: R1 0.129, Rweak 0.003, Alpha 0.022
REM <I/s> 0.482 for 173 systematic absences, Orientation as input
REM Formula found by SHELXT: C8 N2 O3 Os
REM LIST 6
CELL 0.71073 10.1908 17.8342 12.9983 90 95.158 90
ZERR 4 0.0005 0.0008 0.0008 0 0.005 0
LATT 1
SYMM 0.5-X,0.5+Y,0.5-Z
SFAC C H N O Os
UNIT 108 120 8 12 4

L.S. 50
PLAN  20
SIZE 0.04 0.13 0.05
TEMP -173
CONF
LIST 4
BOND
MORE -1
BOND $H
fmap 2
acta
SHEL 999 0.82
OMIT -4 21 6
OMIT -3 7 15
OMIT -3 19 8
OMIT -1 0 1
OMIT 1 21 7
REM <olex2.extras>
REM <HklSrc "%.\\AlRo147.hkl">
REM </olex2.extras>

WGHT    0.067000
EXTI    0.003145
FVAR       0.26642
OS1   5    0.634071    0.604119    0.379963    11.00000    0.01160    0.01021 =
         0.02899    0.00245    0.00436    0.00029
O1    4    0.043721    0.720471    0.261132    11.00000    0.01534    0.02501 =
         0.02516   -0.00082   -0.00055    0.00398
N1    3    0.526412    0.752954    0.378145    11.00000    0.01347    0.01801 =
         0.02107   -0.00061    0.00307   -0.00299
C1    1    0.832004    0.589345    0.456840    11.00000    0.01400    0.01230 =
         0.03536    0.00312    0.00134    0.00579
O2    4    0.469022    0.615726    0.271728    11.00000    0.01602    0.01529 =
         0.03130   -0.00402    0.00911   -0.00087
N2    3    0.640229    0.720707    0.357551    11.00000    0.01415    0.01565 =
         0.01979    0.00191    0.00296    0.00124
C2    1    0.836868    0.583029    0.347316    11.00000    0.01493    0.01413 =
         0.02951    0.00121    0.00949    0.00810
AFIX  13
H2    2    0.884582    0.622353    0.310434    11.00000   -1.20000
AFIX   0
O3    4    0.492011    0.644638    0.468364    11.00000    0.01327    0.01081 =
         0.03097    0.00543    0.00081    0.00127
C3    1    0.754239    0.532250    0.288646    11.00000    0.01604    0.01466 =
         0.03902   -0.00675    0.00358    0.00781
AFIX  13
H3    2    0.744880    0.537343    0.211721    11.00000   -1.20000
AFIX   0
C4    1    0.661739    0.486107    0.336781    11.00000    0.01623    0.00663 =
         0.04796   -0.00292    0.00930    0.00339
C5    1    0.657651    0.490721    0.444847    11.00000    0.01853    0.01175 =
         0.04453    0.01318    0.01513    0.00403
AFIX  13
H5    2    0.581766    0.467368    0.476661    11.00000   -1.20000
AFIX   0
C6    1    0.740465    0.542961    0.505293    11.00000    0.02183    0.01591 =
         0.02715    0.01172    0.00780    0.00455
AFIX  13
H6    2    0.721955    0.553794    0.578075    11.00000   -1.20000
AFIX   0
C7    1    0.915576    0.647270    0.516425    11.00000    0.02257    0.01850 =
         0.03654    0.00156   -0.00168    0.00068
AFIX  13
H7    2    0.930619    0.689019    0.467489    11.00000   -1.20000
AFIX   0
C8    1    1.050459    0.612248    0.549263    11.00000    0.02173    0.02931 =
         0.04809    0.00350    0.00142    0.00311
AFIX 137
H8A   2    1.089941    0.593834    0.488048    11.00000   -1.50000
H8B   2    1.039358    0.570405    0.596576    11.00000   -1.50000
H8C   2    1.108193    0.650146    0.584128    11.00000   -1.50000
AFIX   0
C9    1    0.853916    0.681057    0.606381    11.00000    0.03193    0.03523 =
         0.05056   -0.00407   -0.00137    0.01131
AFIX 137
H9A   2    0.765414    0.699307    0.583355    11.00000   -1.50000
H9B   2    0.908182    0.722952    0.634387    11.00000   -1.50000
H9C   2    0.847930    0.642950    0.660078    11.00000   -1.50000
AFIX   0
C10   1    0.565104    0.437497    0.274223    11.00000    0.02942    0.01661 =
         0.06375   -0.01559    0.01041    0.00091
AFIX 137
H10A  2    0.550091    0.457672    0.204022    11.00000   -1.50000
H10B  2    0.481660    0.436516    0.306252    11.00000   -1.50000
H10C  2    0.600264    0.386464    0.271418    11.00000   -1.50000
AFIX   0
C11   1    0.719630    0.775728    0.331261    11.00000    0.01255    0.02107 =
         0.02506    0.00250    0.00039   -0.00361
AFIX  43
H11   2    0.806838    0.769435    0.312306    11.00000   -1.20000
AFIX   0
C12   1    0.653671    0.843786    0.336188    11.00000    0.02314    0.01483 =
         0.03618    0.00143    0.00597   -0.00513
AFIX  43
H12   2    0.687038    0.892114    0.322228    11.00000   -1.20000
AFIX   0
C13   1    0.531312    0.827219    0.365119    11.00000    0.02156    0.00576 =
         0.03198   -0.00003    0.00431    0.00556
AFIX  43
H13   2    0.462645    0.861955    0.374256    11.00000   -1.20000
AFIX   0
C14   1    0.379069    0.659271    0.305374    11.00000    0.02046    0.00606 =
         0.01852   -0.00024    0.00767   -0.00243
C15   1    0.423530    0.696384    0.407131    11.00000    0.01292    0.01067 =
         0.02114    0.00294    0.00283   -0.00007
C16   1    0.318883    0.739156    0.456646    11.00000    0.01662    0.00855 =
         0.01888    0.00133    0.00553    0.00087
C17   1    0.346195    0.769030    0.556237    11.00000    0.01627    0.00924 =
         0.02771   -0.00212   -0.00098    0.00003
AFIX  43
H17   2    0.428624    0.759595    0.594164    11.00000   -1.20000
AFIX   0
C18   1    0.252638    0.812072    0.598459    11.00000    0.02868    0.01401 =
         0.02191   -0.00482    0.00739    0.00124
AFIX  43
H18   2    0.270858    0.832134    0.665937    11.00000   -1.20000
AFIX   0
C19   1    0.132281    0.826532    0.543888    11.00000    0.01602    0.01543 =
         0.04208    0.00033    0.01155    0.00404
AFIX  43
H19   2    0.069065    0.856969    0.573507    11.00000   -1.20000
AFIX   0
C20   1    0.104061    0.796472    0.445744    11.00000    0.01347    0.01411 =
         0.02886   -0.00279    0.00303    0.00299
AFIX  43
H20   2    0.021608    0.806690    0.408309    11.00000   -1.20000
AFIX   0
C21   1    0.196588    0.751107    0.401554    11.00000    0.01277    0.01519 =
         0.01616    0.00149    0.00474   -0.00028
C22   1    0.159427    0.713224    0.299776    11.00000    0.01557    0.01127 =
         0.02157    0.00617   -0.00094   -0.00294
C23   1    0.255543    0.668472    0.252951    11.00000    0.01858    0.01346 =
         0.01675   -0.00051    0.00318   -0.00055
C24   1    0.224432    0.629596    0.151323    11.00000    0.02270    0.02125 =
         0.01234   -0.00272    0.00262    0.00072
AFIX  23
H24A  2    0.294409    0.641728    0.105874    11.00000   -1.20000
H24B  2    0.140587    0.649958    0.118319    11.00000   -1.20000
AFIX   0
C25   1    0.212361    0.545358    0.157902    11.00000    0.02444    0.02176 =
         0.02356   -0.00489   -0.00078    0.00040
AFIX  13
H25   2    0.293389    0.525956    0.198355    11.00000   -1.20000
AFIX   0
C26   1    0.204683    0.509152    0.049655    11.00000    0.04171    0.02534 =
         0.03817   -0.00702    0.00914   -0.00767
AFIX 137
H26A  2    0.120917    0.522647    0.011142    11.00000   -1.50000
H26B  2    0.210377    0.454510    0.056677    11.00000   -1.50000
H26C  2    0.277880    0.527315    0.012428    11.00000   -1.50000
AFIX   0
C27   1    0.094502    0.523135    0.214634    11.00000    0.03188    0.02471 =
         0.04718   -0.01228    0.01120   -0.00623
AFIX 137
H27A  2    0.013244    0.538791    0.174308    11.00000   -1.50000
H27B  2    0.100325    0.547658    0.282361    11.00000   -1.50000
H27C  2    0.093823    0.468604    0.223870    11.00000   -1.50000
AFIX   0
HKLF 4


REM  2c_ALRO147.res in P2(1)/n
REM wR2 = 0.0982, GooF = S = 1.011, Restrained GooF = 1.011 for all data
REM R1 = 0.0380 for 3349 Fo > 4sig(Fo) and 0.0551 for all 4286 data
REM 304 parameters refined using 0 restraints

END

WGHT      0.0670      0.0000

REM Highest difference peak  1.746,  deepest hole -2.471,  1-sigma level  0.198
Q1    1   0.5924  0.8942  0.3596  11.00000  0.05    1.75
Q2    1   0.3702  0.8116  0.6182  11.00000  0.05    1.44
Q3    1   0.5828  0.6392  0.3945  11.00000  0.05    1.07
Q4    1   0.7508  0.6067  0.4599  11.00000  0.05    1.03
Q5    1   0.6229  0.5998  0.2601  11.00000  0.05    0.94
Q6    1   0.5847  0.5315  0.3958  11.00000  0.05    0.92
Q7    1   0.6446  0.6798  0.3423  11.00000  0.05    0.91
Q8    1   0.7631  0.6104  0.3518  11.00000  0.05    0.86
Q9    1   0.5625  0.5602  0.3213  11.00000  0.05    0.84
Q10   1   0.7232  0.5631  0.4408  11.00000  0.05    0.83
Q11   1   0.6438  0.6047  0.4964  11.00000  0.05    0.81
Q12   1   0.5434  0.5874  0.4547  11.00000  0.05    0.81
Q13   1   0.5201  0.6134  0.2967  11.00000  0.05    0.79
Q14   1   0.6359  0.5278  0.3468  11.00000  0.05    0.77
Q15   1   0.5996  0.5648  0.4216  11.00000  0.05    0.77
Q16   1   0.6390  0.9358  0.4074  11.00000  0.05    0.74
Q17   1   0.6533  0.6100  0.2765  11.00000  0.05    0.73
Q18   1   0.5272  0.8961  0.4181  11.00000  0.05    0.72
Q19   1   0.7216  0.6055  0.2976  11.00000  0.05    0.72
Q20   1   0.6144  0.8452  0.4172  11.00000  0.05    0.68
;
_shelx_res_checksum              14763
####################################################################### 
# 
# This file contains crystal structure data downloaded from the 
# Cambridge Structural Database (CSD) hosted by the Cambridge 
# Crystallographic Data Centre (CCDC).
# 
# Full information about CCDC data access policies and citation 
# guidelines are available at http://www.ccdc.cam.ac.uk/access/V1 
# 
# Audit and citation data items may have been added by the CCDC. 
# Please retain this information to preserve the provenance of 
# this file and to allow appropriate attribution of the data. 
# 
#######################################################################

data_1b_alro126
_database_code_depnum_ccdc_archive 'CCDC 2422950'
loop_
_audit_author_name
_audit_author_address
'Tim Gruene'
;Core Facility Crystal Structure Analysis, University of Vienna
Austria
;
_audit_update_record             
;
2025-07-01 deposited with the CCDC.	2025-12-22 downloaded from the CCDC.
;
_audit_creation_date             2025-05-27
_audit_creation_method           
;
Olex2 1.5-alpha
(compiled 2025.05.22 svn.r631f81ec for OlexSys, GUI svn.r7248)
;
_chemical_name_common            ?
_chemical_name_systematic        ?
_chemical_formula_moiety         'C27 H30 N2 O3 Ru'
_chemical_formula_sum            'C27 H30 N2 O3 Ru'
_chemical_formula_weight         531.60
_chemical_melting_point          ?
loop_
_atom_type_symbol
_atom_type_description
_atom_type_scat_dispersion_real
_atom_type_scat_dispersion_imag
_atom_type_scat_source
C C 0.0033 0.0016 'International Tables Vol C Tables 4.2.6.8 and 6.1.1.4'
H H 0.0000 0.0000 'International Tables Vol C Tables 4.2.6.8 and 6.1.1.4'
N N 0.0061 0.0033 'International Tables Vol C Tables 4.2.6.8 and 6.1.1.4'
O O 0.0106 0.0060 'International Tables Vol C Tables 4.2.6.8 and 6.1.1.4'
Ru Ru -1.2594 0.8363 'International Tables Vol C Tables 4.2.6.8 and 6.1.1.4'

_shelx_space_group_comment       
;
The symmetry employed for this shelxl refinement is uniquely defined
by the following loop, which should always be used as a source of
symmetry information in preference to the above space-group names.
They are only intended as comments.
;
_space_group_crystal_system      monoclinic
_space_group_IT_number           14
_space_group_name_H-M_alt        'P 1 21/n 1'
_space_group_name_Hall           '-P 2yn'
loop_
_space_group_symop_operation_xyz
'x, y, z'
'-x+1/2, y+1/2, -z+1/2'
'-x, -y, -z'
'x-1/2, -y-1/2, z-1/2'

_cell_length_a                   9.7903(5)
_cell_length_b                   17.4298(9)
_cell_length_c                   13.5228(7)
_cell_angle_alpha                90
_cell_angle_beta                 94.398(4)
_cell_angle_gamma                90
_cell_volume                     2300.8(2)
_cell_formula_units_Z            4
_cell_measurement_reflns_used    20092
_cell_measurement_temperature    100
_cell_measurement_theta_max      30.99
_cell_measurement_theta_min      1.91
_shelx_estimated_absorpt_T_max   0.952
_shelx_estimated_absorpt_T_min   0.836
_exptl_absorpt_coefficient_mu    0.714
_exptl_absorpt_correction_T_max  0.8590
_exptl_absorpt_correction_T_min  0.7097
_exptl_absorpt_correction_type   multi-scan
_exptl_absorpt_process_details   
;
STOE LANA, absorption correction by scaling of reflection intensities.
J. Koziskova, F. Hahn, J. Richter, J. Kozisek, "Comparison of different
absorption corrections on the model structure of tetrakis(\m~2~-acetato)-
diaqua-di-copper(II)", Acta Chimica Slovaca, vol. 9, no. 2, 2016, pp. 136 - 140.
Afterwards a spherical absorption correction was performed within STOE LANA.
;
_exptl_crystal_colour            'clear yellow'
_exptl_crystal_density_diffrn    1.535
_exptl_crystal_density_meas      ?
_exptl_crystal_density_method    'not measured'
_exptl_crystal_description       block
_exptl_crystal_F_000             1096
_exptl_crystal_size_max          0.26
_exptl_crystal_size_mid          0.133
_exptl_crystal_size_min          0.07
_exptl_transmission_factor_max   ?
_exptl_transmission_factor_min   ?
_diffrn_reflns_av_R_equivalents  0.0402
_diffrn_reflns_av_unetI/netI     0.0592
_diffrn_reflns_Laue_measured_fraction_full 1.000
_diffrn_reflns_Laue_measured_fraction_max 0.999
_diffrn_reflns_limit_h_max       11
_diffrn_reflns_limit_h_min       -12
_diffrn_reflns_limit_k_max       21
_diffrn_reflns_limit_k_min       -22
_diffrn_reflns_limit_l_max       17
_diffrn_reflns_limit_l_min       -17
_diffrn_reflns_number            33510
_diffrn_reflns_point_group_measured_fraction_full 1.000
_diffrn_reflns_point_group_measured_fraction_max 0.999
_diffrn_reflns_theta_full        25.242
_diffrn_reflns_theta_max         27.483
_diffrn_reflns_theta_min         1.910
_diffrn_ambient_temperature      100
_diffrn_detector_area_resol_mean 13.33
_diffrn_measured_fraction_theta_full 1.000
_diffrn_measured_fraction_theta_max 0.999
_diffrn_measurement_details      ' 3424 frames, detector distance = 50 mm'
_diffrn_measurement_device       'Eulerian 4-circle diffractometer'
_diffrn_measurement_device_type  'STOE STADIVARI'
_diffrn_measurement_method       'rotation method, \w scans'
_diffrn_radiation_type           MoK\a
_diffrn_radiation_wavelength     0.71073
_diffrn_source                   ?
_reflns_Friedel_coverage         0.000
_reflns_Friedel_fraction_full    .
_reflns_Friedel_fraction_max     .
_reflns_number_gt                3900
_reflns_number_total             5282
_reflns_special_details          
;
 Reflections were merged by SHELXL according to the crystal
 class for the calculation of statistics and refinement.
 
 _reflns_Friedel_fraction is defined as the number of unique
 Friedel pairs measured divided by the number that would be
 possible theoretically, ignoring centric projections and
 systematic absences.
;
_reflns_threshold_expression     'I > 2\s(I)'
_computing_cell_refinement       
;
X-Area Recipe 1.36.0.0 (STOE, 2020)
;
_computing_data_collection       
;
X-Area Pilatus3_SV 1.31.170.0 (STOE, 2020)
;
_computing_data_reduction        
'  X-Area Integrate 1.78.3.0 (STOE, 2020)  X-Area LANA 1.83.8.0 (STOE, 2020)'
_computing_molecular_graphics    'Olex2 1.5-alpha (Dolomanov et al., 2009)'
_computing_publication_material  'Olex2 1.5-alpha (Dolomanov et al., 2009)'
_computing_structure_refinement  'SHELXL 2018/3 (Sheldrick, 2015)'
_computing_structure_solution    'XS  (Sheldrick, 2008)'
_refine_diff_density_max         0.430
_refine_diff_density_min         -0.681
_refine_diff_density_rms         0.080
_refine_ls_extinction_coef       .
_refine_ls_extinction_method     none
_refine_ls_goodness_of_fit_ref   0.961
_refine_ls_hydrogen_treatment    constr
_refine_ls_matrix_type           full
_refine_ls_number_parameters     302
_refine_ls_number_reflns         5282
_refine_ls_number_restraints     6
_refine_ls_R_factor_all          0.0355
_refine_ls_R_factor_gt           0.0258
_refine_ls_restrained_S_all      0.961
_refine_ls_shift/su_max          0.002
_refine_ls_shift/su_mean         0.000
_refine_ls_structure_factor_coef Fsqd
_refine_ls_weighting_details     
'w=1/[\s^2^(Fo^2^)+(0.0260P)^2^] where P=(Fo^2^+2Fc^2^)/3'
_refine_ls_weighting_scheme      calc
_refine_ls_wR_factor_gt          0.0560
_refine_ls_wR_factor_ref         0.0567
_refine_special_details          
;
1. Fixed Uiso
 At 1.2 times of:
  All C(H) groups, All C(H,H) groups
 At 1.5 times of:
  All C(H,H,H) groups
2. Uiso/Uaniso restraints and constraints
Uanis(C4) \\sim Ueq: with sigma of 0.003 and sigma for terminal atoms of 0.006
3.a Ternary CH refined with riding coordinates:
 C7(H7)
3.b Secondary CH2 refined with riding coordinates:
 C24(H24A,H24B), C25(H25A,H25B), C26(H26A,H26B)
3.c Aromatic/amide H refined with riding coordinates:
 C2(H2), C3(H3), C5(H5), C6(H6), C11(H11), C12(H12), C13(H13), C17(H17),
 C18(H18), C19(H19), C20(H20)
3.d Idealised Me refined as rotating group:
 C8(H8A,H8B,H8C), C9(H9A,H9B,H9C), C10(H10A,H10B,H10C), C27(H27A,H27B,H27C)
;
_atom_sites_solution_hydrogens   geom
_atom_sites_solution_primary     direct
_atom_sites_solution_secondary   ?
loop_
_atom_site_label
_atom_site_type_symbol
_atom_site_fract_x
_atom_site_fract_y
_atom_site_fract_z
_atom_site_U_iso_or_equiv
_atom_site_adp_type
_atom_site_occupancy
_atom_site_site_symmetry_order
_atom_site_calc_flag
_atom_site_refinement_flags_posn
_atom_site_refinement_flags_adp
_atom_site_refinement_flags_occupancy
_atom_site_disorder_assembly
_atom_site_disorder_group
Ru1 Ru -0.10384(2) 0.59960(2) 0.64166(2) 0.00713(5) Uani 1 1 d . . . . .
O1 O 0.49223(16) 0.74723(9) 0.73893(11) 0.0134(4) Uani 1 1 d . . . . .
O2 O 0.06831(15) 0.61926(8) 0.74338(10) 0.0093(3) Uani 1 1 d . . . . .
O3 O 0.04459(14) 0.63056(8) 0.55113(10) 0.0079(3) Uani 1 1 d . . . . .
N1 N 0.00613(18) 0.74948(9) 0.61918(12) 0.0067(4) Uani 1 1 d . . . . .
N2 N -0.11380(19) 0.72011(9) 0.64350(13) 0.0087(4) Uani 1 1 d . . . . .
C1 C -0.2914(2) 0.57451(12) 0.55300(16) 0.0105(5) Uani 1 1 d . . . . .
C2 C -0.1931(2) 0.51738(12) 0.53654(16) 0.0113(5) Uani 1 1 d . . . . .
H2 H -0.172566 0.506344 0.470507 0.014 Uiso 1 1 calc R U . . .
C3 C -0.1246(2) 0.47614(12) 0.61579(16) 0.0112(5) Uani 1 1 d . . . . .
H3 H -0.060072 0.437587 0.602086 0.013 Uiso 1 1 calc R U . . .
C4 C -0.1511(2) 0.49175(12) 0.71492(16) 0.0107(5) Uani 1 1 d . U . . .
C5 C -0.2543(2) 0.54698(12) 0.73257(16) 0.0113(5) Uani 1 1 d . . . . .
H5 H -0.278426 0.556005 0.798276 0.014 Uiso 1 1 calc R U . . .
C6 C -0.3200(2) 0.58789(11) 0.65343(16) 0.0115(5) Uani 1 1 d . . . . .
H6 H -0.385684 0.625777 0.667075 0.014 Uiso 1 1 calc R U . . .
C7 C -0.3577(2) 0.62440(13) 0.47090(17) 0.0154(5) Uani 1 1 d . . . . .
H7 H -0.366635 0.677184 0.498639 0.019 Uiso 1 1 calc R U . . .
C8 C -0.5021(2) 0.59575(13) 0.43999(18) 0.0248(6) Uani 1 1 d . . . . .
H8A H -0.496867 0.544922 0.409519 0.037 Uiso 1 1 calc R U . . .
H8B H -0.547211 0.631561 0.392083 0.037 Uiso 1 1 calc R U . . .
H8C H -0.554937 0.592372 0.498531 0.037 Uiso 1 1 calc R U . . .
C9 C -0.2728(2) 0.63096(14) 0.38126(17) 0.0233(6) Uani 1 1 d . . . . .
H9A H -0.270782 0.581195 0.347655 0.035 Uiso 1 1 calc R U . . .
H9B H -0.179104 0.646437 0.403284 0.035 Uiso 1 1 calc R U . . .
H9C H -0.313844 0.669446 0.335258 0.035 Uiso 1 1 calc R U . . .
C10 C -0.0658(2) 0.45531(13) 0.79897(16) 0.0185(6) Uani 1 1 d . . . . .
H10A H 0.028122 0.474962 0.800322 0.028 Uiso 1 1 calc R U . . .
H10B H -0.065077 0.399539 0.789804 0.028 Uiso 1 1 calc R U . . .
H10C H -0.104645 0.467600 0.861727 0.028 Uiso 1 1 calc R U . . .
C11 C -0.1925(2) 0.77938(12) 0.66387(15) 0.0107(5) Uani 1 1 d . . . . .
H11 H -0.283971 0.775807 0.682420 0.013 Uiso 1 1 calc R U . . .
C12 C -0.1207(2) 0.84722(13) 0.65388(16) 0.0152(5) Uani 1 1 d . . . . .
H12 H -0.152491 0.897888 0.664138 0.018 Uiso 1 1 calc R U . . .
C13 C 0.0062(2) 0.82583(12) 0.62601(16) 0.0117(5) Uani 1 1 d . . . . .
H13 H 0.079928 0.859151 0.613933 0.014 Uiso 1 1 calc R U . . .
C14 C 0.1598(2) 0.66223(11) 0.70548(15) 0.0080(5) Uani 1 1 d . . . . .
C15 C 0.1126(2) 0.68888(12) 0.60080(15) 0.0074(5) Uani 1 1 d . . . . .
C16 C 0.2204(2) 0.72789(11) 0.54425(15) 0.0073(5) Uani 1 1 d . . . . .
C17 C 0.1900(2) 0.74726(12) 0.44545(16) 0.0102(5) Uani 1 1 d . . . . .
H17 H 0.105093 0.732308 0.412334 0.012 Uiso 1 1 calc R U . . .
C18 C 0.2842(2) 0.78857(12) 0.39530(16) 0.0121(5) Uani 1 1 d . . . . .
H18 H 0.263197 0.802361 0.327883 0.015 Uiso 1 1 calc R U . . .
C19 C 0.4083(2) 0.80973(12) 0.44283(16) 0.0139(5) Uani 1 1 d . . . . .
H19 H 0.472587 0.838008 0.408293 0.017 Uiso 1 1 calc R U . . .
C20 C 0.4386(2) 0.78950(12) 0.54124(15) 0.0104(5) Uani 1 1 d . . . . .
H20 H 0.524453 0.803525 0.573762 0.012 Uiso 1 1 calc R U . . .
C21 C 0.3439(2) 0.74860(12) 0.59305(15) 0.0084(5) Uani 1 1 d . . . . .
C22 C 0.3788(2) 0.72779(12) 0.70001(16) 0.0088(5) Uani 1 1 d . . . . .
C23 C 0.2818(2) 0.68468(11) 0.75295(15) 0.0072(5) Uani 1 1 d . . . . .
C24 C 0.3211(2) 0.66501(12) 0.85986(15) 0.0097(5) Uani 1 1 d . . . . .
H24A H 0.237220 0.652585 0.893058 0.012 Uiso 1 1 calc R U . . .
H24B H 0.364038 0.710464 0.893359 0.012 Uiso 1 1 calc R U . . .
C25 C 0.4205(2) 0.59720(12) 0.87194(16) 0.0136(5) Uani 1 1 d . . . . .
H25A H 0.494815 0.604845 0.827247 0.016 Uiso 1 1 calc R U . . .
H25B H 0.462604 0.596774 0.940874 0.016 Uiso 1 1 calc R U . . .
C26 C 0.3544(3) 0.52003(13) 0.84969(17) 0.0203(6) Uani 1 1 d . . . . .
H26A H 0.426559 0.481926 0.838446 0.024 Uiso 1 1 calc R U . . .
H26B H 0.293551 0.523910 0.787947 0.024 Uiso 1 1 calc R U . . .
C27 C 0.2706(2) 0.49184(14) 0.93408(19) 0.0266(7) Uani 1 1 d . . . . .
H27A H 0.231629 0.441323 0.917053 0.040 Uiso 1 1 calc R U . . .
H27B H 0.196459 0.528236 0.943581 0.040 Uiso 1 1 calc R U . . .
H27C H 0.330317 0.487964 0.995445 0.040 Uiso 1 1 calc R U . . .

loop_
_atom_site_aniso_label
_atom_site_aniso_U_11
_atom_site_aniso_U_22
_atom_site_aniso_U_33
_atom_site_aniso_U_23
_atom_site_aniso_U_13
_atom_site_aniso_U_12
Ru1 0.00653(10) 0.00556(8) 0.00945(8) -0.00143(8) 0.00156(6) -0.00103(9)
O1 0.0070(9) 0.0188(9) 0.0138(9) 0.0020(7) -0.0019(7) -0.0039(7)
O2 0.0066(9) 0.0112(8) 0.0101(8) 0.0010(6) 0.0002(7) -0.0011(6)
O3 0.0069(9) 0.0075(7) 0.0096(8) -0.0026(6) 0.0026(7) -0.0019(6)
N1 0.0026(10) 0.0076(9) 0.0102(9) 0.0000(7) 0.0017(8) -0.0004(8)
N2 0.0063(11) 0.0081(9) 0.0119(9) 0.0008(8) 0.0010(8) -0.0004(8)
C1 0.0068(13) 0.0078(11) 0.0164(12) -0.0012(9) -0.0024(10) -0.0051(9)
C2 0.0110(14) 0.0112(12) 0.0117(11) -0.0059(9) 0.0005(10) -0.0067(10)
C3 0.0088(14) 0.0039(11) 0.0212(13) -0.0027(9) 0.0031(11) -0.0032(9)
C4 0.0096(12) 0.0068(10) 0.0157(11) 0.0013(8) 0.0017(10) -0.0065(9)
C5 0.0084(13) 0.0117(12) 0.0147(12) -0.0031(9) 0.0067(10) -0.0068(10)
C6 0.0050(12) 0.0076(12) 0.0221(12) -0.0046(9) 0.0025(10) -0.0041(9)
C7 0.0116(14) 0.0104(12) 0.0231(13) 0.0015(9) -0.0068(11) -0.0020(10)
C8 0.0200(15) 0.0182(13) 0.0340(15) 0.0065(12) -0.0129(12) -0.0047(13)
C9 0.0295(18) 0.0198(13) 0.0195(13) 0.0069(11) -0.0057(12) -0.0068(12)
C10 0.0171(15) 0.0162(13) 0.0221(14) 0.0065(10) 0.0010(12) -0.0038(11)
C11 0.0071(13) 0.0105(12) 0.0148(12) 0.0006(9) 0.0031(10) 0.0033(10)
C12 0.0135(15) 0.0088(11) 0.0237(14) -0.0004(10) 0.0034(11) 0.0032(10)
C13 0.0130(14) 0.0056(11) 0.0161(12) 0.0007(9) -0.0007(10) -0.0013(10)
C14 0.0099(13) 0.0053(11) 0.0094(11) -0.0010(8) 0.0043(10) 0.0040(9)
C15 0.0049(12) 0.0067(11) 0.0106(11) -0.0002(8) 0.0006(10) 0.0022(9)
C16 0.0071(13) 0.0059(11) 0.0091(11) -0.0003(8) 0.0016(10) 0.0012(9)
C17 0.0091(13) 0.0110(12) 0.0106(11) -0.0022(9) 0.0011(10) 0.0002(10)
C18 0.0165(14) 0.0115(12) 0.0087(11) 0.0008(9) 0.0029(10) 0.0008(10)
C19 0.0121(14) 0.0120(12) 0.0185(12) 0.0017(9) 0.0073(11) -0.0034(10)
C20 0.0048(13) 0.0122(12) 0.0140(11) -0.0011(9) -0.0007(10) -0.0022(10)
C21 0.0072(13) 0.0071(10) 0.0109(12) -0.0008(9) 0.0014(10) 0.0025(9)
C22 0.0086(14) 0.0072(11) 0.0105(11) -0.0009(8) 0.0008(10) 0.0040(9)
C23 0.0064(13) 0.0057(11) 0.0093(11) -0.0008(8) -0.0005(9) 0.0025(9)
C24 0.0063(13) 0.0133(12) 0.0095(11) 0.0008(9) -0.0003(10) -0.0018(10)
C25 0.0107(13) 0.0167(12) 0.0133(11) 0.0027(10) 0.0008(10) 0.0033(11)
C26 0.0218(16) 0.0131(13) 0.0256(14) 0.0022(10) -0.0007(12) 0.0091(11)
C27 0.0187(16) 0.0171(14) 0.0435(17) 0.0124(12) -0.0008(13) -0.0008(12)

_geom_special_details            
;
 All esds (except the esd in the dihedral angle between two l.s. planes)
 are estimated using the full covariance matrix.  The cell esds are taken
 into account individually in the estimation of esds in distances, angles
 and torsion angles; correlations between esds in cell parameters are only
 used when they are defined by crystal symmetry.  An approximate (isotropic)
 treatment of cell esds is used for estimating esds involving l.s. planes.
;
loop_
_geom_bond_atom_site_label_1
_geom_bond_atom_site_label_2
_geom_bond_distance
_geom_bond_site_symmetry_2
_geom_bond_publ_flag
Ru1 O2 2.1200(15) . ?
Ru1 O3 2.0431(13) . ?
Ru1 N2 2.1028(16) . ?
Ru1 C1 2.159(2) . ?
Ru1 C2 2.156(2) . ?
Ru1 C3 2.187(2) . ?
Ru1 C4 2.191(2) . ?
Ru1 C5 2.191(2) . ?
Ru1 C6 2.144(2) . ?
O1 C22 1.239(3) . ?
O2 C14 1.302(2) . ?
O3 C15 1.364(2) . ?
N1 N2 1.345(2) . ?
N1 C13 1.334(2) . ?
N1 C15 1.518(2) . ?
N2 C11 1.330(2) . ?
C1 C2 1.414(3) . ?
C1 C6 1.427(3) . ?
C1 C7 1.516(3) . ?
C2 H2 0.9500 . ?
C2 C3 1.416(3) . ?
C3 H3 0.9500 . ?
C3 C4 1.411(3) . ?
C4 C5 1.429(3) . ?
C4 C10 1.499(3) . ?
C5 H5 0.9500 . ?
C5 C6 1.401(3) . ?
C6 H6 0.9500 . ?
C7 H7 1.0000 . ?
C7 C8 1.527(3) . ?
C7 C9 1.526(3) . ?
C8 H8A 0.9800 . ?
C8 H8B 0.9800 . ?
C8 H8C 0.9800 . ?
C9 H9A 0.9800 . ?
C9 H9B 0.9800 . ?
C9 H9C 0.9800 . ?
C10 H10A 0.9800 . ?
C10 H10B 0.9800 . ?
C10 H10C 0.9800 . ?
C11 H11 0.9500 . ?
C11 C12 1.388(3) . ?
C12 H12 0.9500 . ?
C12 C13 1.378(3) . ?
C13 H13 0.9500 . ?
C14 C15 1.527(3) . ?
C14 C23 1.370(3) . ?
C15 C16 1.512(3) . ?
C16 C17 1.388(3) . ?
C16 C21 1.380(3) . ?
C17 H17 0.9500 . ?
C17 C18 1.387(3) . ?
C18 H18 0.9500 . ?
C18 C19 1.380(3) . ?
C19 H19 0.9500 . ?
C19 C20 1.387(3) . ?
C20 H20 0.9500 . ?
C20 C21 1.399(3) . ?
C21 C22 1.505(3) . ?
C22 C23 1.443(3) . ?
C23 C24 1.507(3) . ?
C24 H24A 0.9900 . ?
C24 H24B 0.9900 . ?
C24 C25 1.531(3) . ?
C25 H25A 0.9900 . ?
C25 H25B 0.9900 . ?
C25 C26 1.513(3) . ?
C26 H26A 0.9900 . ?
C26 H26B 0.9900 . ?
C26 C27 1.536(3) . ?
C27 H27A 0.9800 . ?
C27 H27B 0.9800 . ?
C27 H27C 0.9800 . ?

loop_
_geom_angle_atom_site_label_1
_geom_angle_atom_site_label_2
_geom_angle_atom_site_label_3
_geom_angle
_geom_angle_site_symmetry_1
_geom_angle_site_symmetry_3
_geom_angle_publ_flag
O2 Ru1 C1 173.15(7) . . ?
O2 Ru1 C2 142.86(7) . . ?
O2 Ru1 C3 108.80(7) . . ?
O2 Ru1 C4 91.73(7) . . ?
O2 Ru1 C5 103.82(7) . . ?
O2 Ru1 C6 135.02(7) . . ?
O3 Ru1 O2 77.26(5) . . ?
O3 Ru1 N2 77.24(6) . . ?
O3 Ru1 C1 109.53(7) . . ?
O3 Ru1 C2 92.95(7) . . ?
O3 Ru1 C3 103.03(7) . . ?
O3 Ru1 C4 133.00(7) . . ?
O3 Ru1 C5 170.56(7) . . ?
O3 Ru1 C6 145.19(7) . . ?
N2 Ru1 O2 82.31(6) . . ?
N2 Ru1 C1 99.82(8) . . ?
N2 Ru1 C2 130.91(8) . . ?
N2 Ru1 C3 168.76(8) . . ?
N2 Ru1 C4 147.16(7) . . ?
N2 Ru1 C5 112.20(7) . . ?
N2 Ru1 C6 92.71(7) . . ?
C1 Ru1 C3 69.35(8) . . ?
C1 Ru1 C4 82.95(8) . . ?
C1 Ru1 C5 69.34(8) . . ?
C2 Ru1 C1 38.25(8) . . ?
C2 Ru1 C3 38.05(8) . . ?
C2 Ru1 C4 68.82(8) . . ?
C2 Ru1 C5 80.54(8) . . ?
C3 Ru1 C4 37.61(7) . . ?
C3 Ru1 C5 67.65(8) . . ?
C5 Ru1 C4 38.06(8) . . ?
C6 Ru1 C1 38.73(8) . . ?
C6 Ru1 C2 68.47(8) . . ?
C6 Ru1 C3 80.69(8) . . ?
C6 Ru1 C4 68.96(8) . . ?
C6 Ru1 C5 37.69(8) . . ?
C14 O2 Ru1 111.96(13) . . ?
C15 O3 Ru1 104.16(11) . . ?
N2 N1 C15 113.49(16) . . ?
C13 N1 N2 111.04(17) . . ?
C13 N1 C15 135.13(18) . . ?
N1 N2 Ru1 109.59(12) . . ?
C11 N2 Ru1 143.73(15) . . ?
C11 N2 N1 106.60(17) . . ?
C2 C1 Ru1 70.75(13) . . ?
C2 C1 C6 116.8(2) . . ?
C2 C1 C7 123.2(2) . . ?
C6 C1 Ru1 70.05(13) . . ?
C6 C1 C7 119.9(2) . . ?
C7 C1 Ru1 126.05(15) . . ?
Ru1 C2 H2 130.5 . . ?
C1 C2 Ru1 71.00(13) . . ?
C1 C2 H2 119.1 . . ?
C1 C2 C3 121.8(2) . . ?
C3 C2 Ru1 72.16(12) . . ?
C3 C2 H2 119.1 . . ?
Ru1 C3 H3 132.2 . . ?
C2 C3 Ru1 69.79(12) . . ?
C2 C3 H3 119.7 . . ?
C4 C3 Ru1 71.34(12) . . ?
C4 C3 C2 120.7(2) . . ?
C4 C3 H3 119.7 . . ?
C3 C4 Ru1 71.05(12) . . ?
C3 C4 C5 118.2(2) . . ?
C3 C4 C10 120.4(2) . . ?
C5 C4 Ru1 70.96(12) . . ?
C5 C4 C10 121.25(19) . . ?
C10 C4 Ru1 125.58(16) . . ?
Ru1 C5 H5 133.0 . . ?
C4 C5 Ru1 70.98(12) . . ?
C4 C5 H5 119.8 . . ?
C6 C5 Ru1 69.34(12) . . ?
C6 C5 C4 120.30(19) . . ?
C6 C5 H5 119.8 . . ?
Ru1 C6 H6 129.4 . . ?
C1 C6 Ru1 71.23(13) . . ?
C1 C6 H6 118.9 . . ?
C5 C6 Ru1 72.97(13) . . ?
C5 C6 C1 122.1(2) . . ?
C5 C6 H6 118.9 . . ?
C1 C7 H7 107.3 . . ?
C1 C7 C8 110.39(18) . . ?
C1 C7 C9 113.31(19) . . ?
C8 C7 H7 107.3 . . ?
C9 C7 H7 107.3 . . ?
C9 C7 C8 110.9(2) . . ?
C7 C8 H8A 109.5 . . ?
C7 C8 H8B 109.5 . . ?
C7 C8 H8C 109.5 . . ?
H8A C8 H8B 109.5 . . ?
H8A C8 H8C 109.5 . . ?
H8B C8 H8C 109.5 . . ?
C7 C9 H9A 109.5 . . ?
C7 C9 H9B 109.5 . . ?
C7 C9 H9C 109.5 . . ?
H9A C9 H9B 109.5 . . ?
H9A C9 H9C 109.5 . . ?
H9B C9 H9C 109.5 . . ?
C4 C10 H10A 109.5 . . ?
C4 C10 H10B 109.5 . . ?
C4 C10 H10C 109.5 . . ?
H10A C10 H10B 109.5 . . ?
H10A C10 H10C 109.5 . . ?
H10B C10 H10C 109.5 . . ?
N2 C11 H11 125.2 . . ?
N2 C11 C12 109.6(2) . . ?
C12 C11 H11 125.2 . . ?
C11 C12 H12 127.1 . . ?
C13 C12 C11 105.7(2) . . ?
C13 C12 H12 127.1 . . ?
N1 C13 C12 107.04(19) . . ?
N1 C13 H13 126.5 . . ?
C12 C13 H13 126.5 . . ?
O2 C14 C15 111.82(19) . . ?
O2 C14 C23 125.5(2) . . ?
C23 C14 C15 122.58(19) . . ?
O3 C15 N1 106.50(17) . . ?
O3 C15 C14 109.35(17) . . ?
O3 C15 C16 114.81(17) . . ?
N1 C15 C14 102.86(15) . . ?
C16 C15 N1 106.56(16) . . ?
C16 C15 C14 115.62(18) . . ?
C17 C16 C15 119.3(2) . . ?
C21 C16 C15 119.72(19) . . ?
C21 C16 C17 120.8(2) . . ?
C16 C17 H17 120.2 . . ?
C18 C17 C16 119.7(2) . . ?
C18 C17 H17 120.2 . . ?
C17 C18 H18 119.8 . . ?
C19 C18 C17 120.4(2) . . ?
C19 C18 H18 119.8 . . ?
C18 C19 H19 120.2 . . ?
C18 C19 C20 119.7(2) . . ?
C20 C19 H19 120.2 . . ?
C19 C20 H20 119.7 . . ?
C19 C20 C21 120.6(2) . . ?
C21 C20 H20 119.7 . . ?
C16 C21 C20 118.9(2) . . ?
C16 C21 C22 121.5(2) . . ?
C20 C21 C22 119.6(2) . . ?
O1 C22 C21 118.2(2) . . ?
O1 C22 C23 122.3(2) . . ?
C23 C22 C21 119.5(2) . . ?
C14 C23 C22 119.99(19) . . ?
C14 C23 C24 122.29(19) . . ?
C22 C23 C24 117.72(19) . . ?
C23 C24 H24A 109.0 . . ?
C23 C24 H24B 109.0 . . ?
C23 C24 C25 113.04(17) . . ?
H24A C24 H24B 107.8 . . ?
C25 C24 H24A 109.0 . . ?
C25 C24 H24B 109.0 . . ?
C24 C25 H25A 108.8 . . ?
C24 C25 H25B 108.8 . . ?
H25A C25 H25B 107.7 . . ?
C26 C25 C24 113.98(19) . . ?
C26 C25 H25A 108.8 . . ?
C26 C25 H25B 108.8 . . ?
C25 C26 H26A 109.1 . . ?
C25 C26 H26B 109.1 . . ?
C25 C26 C27 112.41(19) . . ?
H26A C26 H26B 107.9 . . ?
C27 C26 H26A 109.1 . . ?
C27 C26 H26B 109.1 . . ?
C26 C27 H27A 109.5 . . ?
C26 C27 H27B 109.5 . . ?
C26 C27 H27C 109.5 . . ?
H27A C27 H27B 109.5 . . ?
H27A C27 H27C 109.5 . . ?
H27B C27 H27C 109.5 . . ?

loop_
_geom_torsion_atom_site_label_1
_geom_torsion_atom_site_label_2
_geom_torsion_atom_site_label_3
_geom_torsion_atom_site_label_4
_geom_torsion
_geom_torsion_site_symmetry_1
_geom_torsion_site_symmetry_2
_geom_torsion_site_symmetry_3
_geom_torsion_site_symmetry_4
_geom_torsion_publ_flag
Ru1 O2 C14 C15 2.80(19) . . . . ?
Ru1 O2 C14 C23 -179.84(16) . . . . ?
Ru1 O3 C15 N1 -56.53(15) . . . . ?
Ru1 O3 C15 C14 53.96(17) . . . . ?
Ru1 O3 C15 C16 -174.19(14) . . . . ?
Ru1 N2 C11 C12 174.90(19) . . . . ?
Ru1 C1 C2 C3 53.50(19) . . . . ?
Ru1 C1 C6 C5 -54.63(19) . . . . ?
Ru1 C1 C7 C8 -168.69(16) . . . . ?
Ru1 C1 C7 C9 66.3(2) . . . . ?
Ru1 C2 C3 C4 52.07(18) . . . . ?
Ru1 C3 C4 C5 54.88(18) . . . . ?
Ru1 C3 C4 C10 -120.8(2) . . . . ?
Ru1 C4 C5 C6 50.67(18) . . . . ?
Ru1 C5 C6 C1 53.85(19) . . . . ?
O1 C22 C23 C14 -177.7(2) . . . . ?
O1 C22 C23 C24 1.5(3) . . . . ?
O2 C14 C15 O3 -38.8(2) . . . . ?
O2 C14 C15 N1 74.06(19) . . . . ?
O2 C14 C15 C16 -170.24(16) . . . . ?
O2 C14 C23 C22 175.44(19) . . . . ?
O2 C14 C23 C24 -3.7(3) . . . . ?
O3 C15 C16 C17 45.1(3) . . . . ?
O3 C15 C16 C21 -139.5(2) . . . . ?
N1 N2 C11 C12 -1.0(2) . . . . ?
N1 C15 C16 C17 -72.6(2) . . . . ?
N1 C15 C16 C21 102.9(2) . . . . ?
N2 N1 C13 C12 -1.4(3) . . . . ?
N2 N1 C15 O3 39.4(2) . . . . ?
N2 N1 C15 C14 -75.5(2) . . . . ?
N2 N1 C15 C16 162.44(17) . . . . ?
N2 C11 C12 C13 0.1(3) . . . . ?
C1 C2 C3 Ru1 -52.98(19) . . . . ?
C1 C2 C3 C4 -0.9(3) . . . . ?
C2 C1 C6 Ru1 54.84(17) . . . . ?
C2 C1 C6 C5 0.2(3) . . . . ?
C2 C1 C7 C8 102.0(2) . . . . ?
C2 C1 C7 C9 -23.1(3) . . . . ?
C2 C3 C4 Ru1 -51.38(18) . . . . ?
C2 C3 C4 C5 3.5(3) . . . . ?
C2 C3 C4 C10 -172.2(2) . . . . ?
C3 C4 C5 Ru1 -54.92(17) . . . . ?
C3 C4 C5 C6 -4.3(3) . . . . ?
C4 C5 C6 Ru1 -51.40(18) . . . . ?
C4 C5 C6 C1 2.4(3) . . . . ?
C6 C1 C2 Ru1 -54.48(17) . . . . ?
C6 C1 C2 C3 -1.0(3) . . . . ?
C6 C1 C7 C8 -82.6(3) . . . . ?
C6 C1 C7 C9 152.4(2) . . . . ?
C7 C1 C2 Ru1 121.1(2) . . . . ?
C7 C1 C2 C3 174.6(2) . . . . ?
C7 C1 C6 Ru1 -120.9(2) . . . . ?
C7 C1 C6 C5 -175.5(2) . . . . ?
C10 C4 C5 Ru1 120.7(2) . . . . ?
C10 C4 C5 C6 171.4(2) . . . . ?
C11 C12 C13 N1 0.8(2) . . . . ?
C13 N1 N2 Ru1 -175.91(14) . . . . ?
C13 N1 N2 C11 1.5(2) . . . . ?
C13 N1 C15 O3 -148.1(2) . . . . ?
C13 N1 C15 C14 96.9(3) . . . . ?
C13 N1 C15 C16 -25.1(3) . . . . ?
C14 C15 C16 C17 173.87(18) . . . . ?
C14 C15 C16 C21 -10.7(3) . . . . ?
C14 C23 C24 C25 100.7(2) . . . . ?
C15 N1 N2 Ru1 -1.6(2) . . . . ?
C15 N1 N2 C11 175.80(16) . . . . ?
C15 N1 C13 C12 -174.0(2) . . . . ?
C15 C14 C23 C22 -7.5(3) . . . . ?
C15 C14 C23 C24 173.43(18) . . . . ?
C15 C16 C17 C18 174.79(19) . . . . ?
C15 C16 C21 C20 -175.49(18) . . . . ?
C15 C16 C21 C22 4.9(3) . . . . ?
C16 C17 C18 C19 0.7(3) . . . . ?
C16 C21 C22 O1 179.00(19) . . . . ?
C16 C21 C22 C23 0.5(3) . . . . ?
C17 C16 C21 C20 -0.1(3) . . . . ?
C17 C16 C21 C22 -179.74(19) . . . . ?
C17 C18 C19 C20 0.0(3) . . . . ?
C18 C19 C20 C21 -0.7(3) . . . . ?
C19 C20 C21 C16 0.8(3) . . . . ?
C19 C20 C21 C22 -179.58(19) . . . . ?
C20 C21 C22 O1 -0.6(3) . . . . ?
C20 C21 C22 C23 -179.13(19) . . . . ?
C21 C16 C17 C18 -0.6(3) . . . . ?
C21 C22 C23 C14 0.8(3) . . . . ?
C21 C22 C23 C24 179.92(18) . . . . ?
C22 C23 C24 C25 -78.4(2) . . . . ?
C23 C14 C15 O3 143.73(19) . . . . ?
C23 C14 C15 N1 -103.4(2) . . . . ?
C23 C14 C15 C16 12.3(3) . . . . ?
C23 C24 C25 C26 -74.7(2) . . . . ?
C24 C25 C26 C27 -76.3(2) . . . . ?

_shelx_res_file                  
;
TITL
    1b_alro126.res
    created by SHELXL-2018/3 at 11:28:29 on 27-May-2025
CELL 0.71073 9.7903 17.4298 13.5228 90 94.398 90
ZERR 4 0.0005 0.0009 0.0007 0 0.004 0
LATT 1
SYMM 0.5-X,0.5+Y,0.5-Z
SFAC C H N O Ru
UNIT 108 120 8 12 4
ISOR 0.003 0.006 C4

L.S. 20
PLAN  1
SIZE 0.07 0.133 0.26
TEMP -173.15
CONF
MORE -1
BOND $H
fmap 2
acta
SHEL 999 0.77
REM <olex2.extras>
REM <HklSrc "%.\\1b_ALRO126.hkl">
REM </olex2.extras>

WGHT    0.026000
FVAR       0.35635
RU1   5   -0.103837    0.599605    0.641664    11.00000    0.00653    0.00556 =
         0.00945   -0.00143    0.00156   -0.00103
O1    4    0.492227    0.747226    0.738928    11.00000    0.00699    0.01882 =
         0.01385    0.00196   -0.00189   -0.00385
O2    4    0.068310    0.619263    0.743383    11.00000    0.00658    0.01122 =
         0.01010    0.00103    0.00024   -0.00106
O3    4    0.044590    0.630557    0.551131    11.00000    0.00694    0.00748 =
         0.00960   -0.00259    0.00263   -0.00185
N1    3    0.006132    0.749480    0.619182    11.00000    0.00261    0.00758 =
         0.01023    0.00003    0.00166   -0.00043
N2    3   -0.113802    0.720107    0.643496    11.00000    0.00625    0.00805 =
         0.01193    0.00080    0.00098   -0.00042
C1    1   -0.291378    0.574514    0.552995    11.00000    0.00685    0.00782 =
         0.01642   -0.00120   -0.00238   -0.00512
C2    1   -0.193136    0.517375    0.536542    11.00000    0.01102    0.01123 =
         0.01167   -0.00590    0.00047   -0.00675
AFIX  43
H2    2   -0.172566    0.506344    0.470507    11.00000   -1.20000
AFIX   0
C3    1   -0.124565    0.476141    0.615788    11.00000    0.00884    0.00385 =
         0.02125   -0.00267    0.00315   -0.00316
AFIX  43
H3    2   -0.060072    0.437587    0.602086    11.00000   -1.20000
AFIX   0
C4    1   -0.151078    0.491747    0.714920    11.00000    0.00960    0.00677 =
         0.01573    0.00131    0.00171   -0.00654
C5    1   -0.254264    0.546983    0.732567    11.00000    0.00839    0.01172 =
         0.01471   -0.00311    0.00667   -0.00677
AFIX  43
H5    2   -0.278426    0.556005    0.798276    11.00000   -1.20000
AFIX   0
C6    1   -0.319953    0.587888    0.653431    11.00000    0.00497    0.00756 =
         0.02209   -0.00460    0.00253   -0.00406
AFIX  43
H6    2   -0.385684    0.625777    0.667075    11.00000   -1.20000
AFIX   0
C7    1   -0.357701    0.624395    0.470897    11.00000    0.01156    0.01036 =
         0.02311    0.00153   -0.00683   -0.00205
AFIX  13
H7    2   -0.366635    0.677184    0.498639    11.00000   -1.20000
AFIX   0
C8    1   -0.502115    0.595746    0.439989    11.00000    0.02003    0.01817 =
         0.03400    0.00648   -0.01294   -0.00471
AFIX 137
H8A   2   -0.496867    0.544922    0.409519    11.00000   -1.50000
H8B   2   -0.547211    0.631561    0.392083    11.00000   -1.50000
H8C   2   -0.554937    0.592372    0.498531    11.00000   -1.50000
AFIX   0
C9    1   -0.272760    0.630955    0.381255    11.00000    0.02950    0.01983 =
         0.01946    0.00692   -0.00571   -0.00679
AFIX 137
H9A   2   -0.270782    0.581195    0.347655    11.00000   -1.50000
H9B   2   -0.179104    0.646437    0.403284    11.00000   -1.50000
H9C   2   -0.313844    0.669446    0.335258    11.00000   -1.50000
AFIX   0
C10   1   -0.065788    0.455308    0.798967    11.00000    0.01707    0.01616 =
         0.02205    0.00651    0.00095   -0.00381
AFIX 137
H10A  2    0.028122    0.474962    0.800322    11.00000   -1.50000
H10B  2   -0.065077    0.399539    0.789804    11.00000   -1.50000
H10C  2   -0.104645    0.467600    0.861727    11.00000   -1.50000
AFIX   0
C11   1   -0.192542    0.779382    0.663870    11.00000    0.00709    0.01052 =
         0.01481    0.00056    0.00314    0.00330
AFIX  43
H11   2   -0.283971    0.775807    0.682420    11.00000   -1.20000
AFIX   0
C12   1   -0.120719    0.847220    0.653884    11.00000    0.01353    0.00876 =
         0.02374   -0.00038    0.00339    0.00321
AFIX  43
H12   2   -0.152491    0.897888    0.664138    11.00000   -1.20000
AFIX   0
C13   1    0.006240    0.825830    0.626009    11.00000    0.01298    0.00560 =
         0.01614    0.00074   -0.00066   -0.00126
AFIX  43
H13   2    0.079928    0.859151    0.613933    11.00000   -1.20000
AFIX   0
C14   1    0.159763    0.662230    0.705475    11.00000    0.00991    0.00526 =
         0.00938   -0.00102    0.00434    0.00402
C15   1    0.112598    0.688882    0.600799    11.00000    0.00485    0.00672 =
         0.01059   -0.00018    0.00064    0.00221
C16   1    0.220448    0.727888    0.544247    11.00000    0.00712    0.00588 =
         0.00908   -0.00031    0.00163    0.00118
C17   1    0.190009    0.747260    0.445448    11.00000    0.00906    0.01105 =
         0.01064   -0.00220    0.00109    0.00021
AFIX  43
H17   2    0.105093    0.732308    0.412334    11.00000   -1.20000
AFIX   0
C18   1    0.284208    0.788565    0.395300    11.00000    0.01645    0.01150 =
         0.00867    0.00080    0.00291    0.00078
AFIX  43
H18   2    0.263197    0.802361    0.327883    11.00000   -1.20000
AFIX   0
C19   1    0.408288    0.809725    0.442829    11.00000    0.01213    0.01197 =
         0.01845    0.00171    0.00731   -0.00338
AFIX  43
H19   2    0.472587    0.838008    0.408293    11.00000   -1.20000
AFIX   0
C20   1    0.438632    0.789498    0.541237    11.00000    0.00480    0.01215 =
         0.01396   -0.00105   -0.00067   -0.00224
AFIX  43
H20   2    0.524453    0.803525    0.573762    11.00000   -1.20000
AFIX   0
C21   1    0.343933    0.748603    0.593052    11.00000    0.00721    0.00711 =
         0.01090   -0.00081    0.00143    0.00249
C22   1    0.378831    0.727787    0.700013    11.00000    0.00861    0.00723 =
         0.01047   -0.00094    0.00081    0.00403
C23   1    0.281846    0.684675    0.752953    11.00000    0.00637    0.00570 =
         0.00930   -0.00082   -0.00048    0.00254
C24   1    0.321142    0.665010    0.859857    11.00000    0.00629    0.01326 =
         0.00952    0.00084   -0.00034   -0.00179
AFIX  23
H24A  2    0.237220    0.652585    0.893058    11.00000   -1.20000
H24B  2    0.364038    0.710464    0.893359    11.00000   -1.20000
AFIX   0
C25   1    0.420482    0.597200    0.871940    11.00000    0.01071    0.01666 =
         0.01334    0.00268    0.00079    0.00332
AFIX  23
H25A  2    0.494815    0.604845    0.827247    11.00000   -1.20000
H25B  2    0.462604    0.596774    0.940874    11.00000   -1.20000
AFIX   0
C26   1    0.354379    0.520031    0.849692    11.00000    0.02176    0.01312 =
         0.02563    0.00217   -0.00066    0.00906
AFIX  23
H26A  2    0.426559    0.481926    0.838446    11.00000   -1.20000
H26B  2    0.293551    0.523910    0.787947    11.00000   -1.20000
AFIX   0
C27   1    0.270614    0.491837    0.934081    11.00000    0.01866    0.01707 =
         0.04347    0.01244   -0.00082   -0.00078
AFIX 137
H27A  2    0.231629    0.441323    0.917053    11.00000   -1.50000
H27B  2    0.196459    0.528236    0.943581    11.00000   -1.50000
H27C  2    0.330317    0.487964    0.995445    11.00000   -1.50000
AFIX   0
HKLF 4


REM
REM wR2 = 0.0567, GooF = S = 0.961, Restrained GooF = 0.961 for all data
REM R1 = 0.0258 for 3900 Fo > 4sig(Fo) and 0.0355 for all 5282 data
REM 302 parameters refined using 6 restraints

END

WGHT      0.0260      0.0000

REM Highest difference peak  0.430,  deepest hole -0.681,  1-sigma level  0.080
Q1    1   0.1553  0.6776  0.6528  11.00000  0.05    0.43
;
_shelx_res_checksum              92185
####################################################################### 
# 
# This file contains crystal structure data downloaded from the 
# Cambridge Structural Database (CSD) hosted by the Cambridge 
# Crystallographic Data Centre (CCDC).
# 
# Full information about CCDC data access policies and citation 
# guidelines are available at http://www.ccdc.cam.ac.uk/access/V1 
# 
# Audit and citation data items may have been added by the CCDC. 
# Please retain this information to preserve the provenance of 
# this file and to allow appropriate attribution of the data. 
# 
#######################################################################

data_1d_alro132
_database_code_depnum_ccdc_archive 'CCDC 2448267'
loop_
_audit_author_name
_audit_author_address
'Tim Gruene'
;Core Facility Crystal Structure Analysis, University of Vienna
Austria
;
_audit_update_record             
;
2025-07-01 deposited with the CCDC.	2025-12-22 downloaded from the CCDC.
;
_audit_creation_date             2025-05-27
_audit_creation_method           
;
Olex2 1.5-alpha
(compiled 2025.05.22 svn.r631f81ec for OlexSys, GUI svn.r7248)
;
_chemical_name_common            ?
_chemical_name_systematic        ?
_chemical_formula_moiety         'C27 H30 N2 O3 Ru'
_chemical_formula_sum            'C27 H30 N2 O3 Ru'
_chemical_formula_weight         531.60
_chemical_melting_point          ?
loop_
_atom_type_symbol
_atom_type_description
_atom_type_scat_dispersion_real
_atom_type_scat_dispersion_imag
_atom_type_scat_source
C C 0.0033 0.0016 'International Tables Vol C Tables 4.2.6.8 and 6.1.1.4'
H H 0.0000 0.0000 'International Tables Vol C Tables 4.2.6.8 and 6.1.1.4'
N N 0.0061 0.0033 'International Tables Vol C Tables 4.2.6.8 and 6.1.1.4'
O O 0.0106 0.0060 'International Tables Vol C Tables 4.2.6.8 and 6.1.1.4'
Ru Ru -1.2594 0.8363 'International Tables Vol C Tables 4.2.6.8 and 6.1.1.4'

_shelx_space_group_comment       
;
The symmetry employed for this shelxl refinement is uniquely defined
by the following loop, which should always be used as a source of
symmetry information in preference to the above space-group names.
They are only intended as comments.
;
_space_group_crystal_system      triclinic
_space_group_IT_number           2
_space_group_name_H-M_alt        'P -1'
_space_group_name_Hall           '-P 1'
loop_
_space_group_symop_operation_xyz
'x, y, z'
'-x, -y, -z'

_cell_length_a                   9.7915(18)
_cell_length_b                   9.8922(18)
_cell_length_c                   13.6713(16)
_cell_angle_alpha                101.738(8)
_cell_angle_beta                 108.241(8)
_cell_angle_gamma                96.812(9)
_cell_volume                     1207.5(3)
_cell_formula_units_Z            2
_cell_measurement_reflns_used    9675
_cell_measurement_temperature    100.0
_cell_measurement_theta_max      30.098
_cell_measurement_theta_min      2.269
_shelx_estimated_absorpt_T_max   0.967
_shelx_estimated_absorpt_T_min   0.876
_exptl_absorpt_coefficient_mu    0.680
_exptl_absorpt_correction_T_max  0.7460
_exptl_absorpt_correction_T_min  0.6881
_exptl_absorpt_correction_type   multi-scan
_exptl_absorpt_process_details   
;
SADABS-2016/2 (Bruker,2016/2) was used for absorption correction.
wR2(int) was 0.1145 before and 0.0442 after correction.
The Ratio of minimum to maximum transmission is 0.9224.
The \l/2 correction factor is Not present.
;
_exptl_crystal_colour            'clear yellow'
_exptl_crystal_colour_lustre     clear
_exptl_crystal_colour_primary    yellow
_exptl_crystal_density_diffrn    1.462
_exptl_crystal_density_meas      ?
_exptl_crystal_density_method    ?
_exptl_crystal_description       block
_exptl_crystal_F_000             548
_exptl_crystal_size_max          0.2
_exptl_crystal_size_mid          0.15
_exptl_crystal_size_min          0.05
_exptl_transmission_factor_max   ?
_exptl_transmission_factor_min   ?
_diffrn_reflns_av_R_equivalents  0.0314
_diffrn_reflns_av_unetI/netI     0.0160
_diffrn_reflns_Laue_measured_fraction_full 1.000
_diffrn_reflns_Laue_measured_fraction_max 1.000
_diffrn_reflns_limit_h_max       13
_diffrn_reflns_limit_h_min       -13
_diffrn_reflns_limit_k_max       13
_diffrn_reflns_limit_k_min       -13
_diffrn_reflns_limit_l_max       18
_diffrn_reflns_limit_l_min       -18
_diffrn_reflns_number            54782
_diffrn_reflns_point_group_measured_fraction_full 1.000
_diffrn_reflns_point_group_measured_fraction_max 1.000
_diffrn_reflns_theta_full        25.242
_diffrn_reflns_theta_max         28.281
_diffrn_reflns_theta_min         2.144
_diffrn_ambient_temperature      100.00
_diffrn_detector_area_resol_mean ?
_diffrn_measured_fraction_theta_full 1.000
_diffrn_measured_fraction_theta_max 1.000
_diffrn_measurement_device_type  'Bruker D8 Venture'
_diffrn_measurement_method       '\f and \w scans'
_diffrn_radiation_type           MoK\a
_diffrn_radiation_wavelength     0.71073
_diffrn_source                   ?
_reflns_Friedel_coverage         0.000
_reflns_Friedel_fraction_full    .
_reflns_Friedel_fraction_max     .
_reflns_number_gt                5651
_reflns_number_total             5994
_reflns_special_details          
;
 Reflections were merged by SHELXL according to the crystal
 class for the calculation of statistics and refinement.
 
 _reflns_Friedel_fraction is defined as the number of unique
 Friedel pairs measured divided by the number that would be
 possible theoretically, ignoring centric projections and
 systematic absences.
;
_reflns_threshold_expression     'I > 2\s(I)'
_computing_cell_refinement       'SAINT V8.38A (Bruker, 2018)'
_computing_data_collection       ?
_computing_data_reduction        'SAINT V8.38A (Bruker, 2018)'
_computing_molecular_graphics    'Olex2 1.5-alpha (Dolomanov et al., 2009)'
_computing_publication_material  'Olex2 1.5-alpha (Dolomanov et al., 2009)'
_computing_structure_refinement  'SHELXL 2018/3 (Sheldrick, 2015)'
_computing_structure_solution    'XS  (Sheldrick, 2008)'
_refine_diff_density_max         1.336
_refine_diff_density_min         -0.753
_refine_diff_density_rms         0.072
_refine_ls_extinction_coef       .
_refine_ls_extinction_method     none
_refine_ls_goodness_of_fit_ref   1.061
_refine_ls_hydrogen_treatment    constr
_refine_ls_matrix_type           full
_refine_ls_number_parameters     304
_refine_ls_number_reflns         5994
_refine_ls_number_restraints     0
_refine_ls_R_factor_all          0.0222
_refine_ls_R_factor_gt           0.0206
_refine_ls_restrained_S_all      1.061
_refine_ls_shift/su_max          0.001
_refine_ls_shift/su_mean         0.000
_refine_ls_structure_factor_coef Fsqd
_refine_ls_weighting_details     
'w=1/[\s^2^(Fo^2^)+(0.0211P)^2^+0.9580P] where P=(Fo^2^+2Fc^2^)/3'
_refine_ls_weighting_scheme      calc
_refine_ls_wR_factor_gt          0.0504
_refine_ls_wR_factor_ref         0.0509
_refine_special_details          
;
1. Fixed Uiso
 At 1.2 times of:
  All C(H) groups
 At 1.5 times of:
  All C(H,H,H) groups
2.a Ternary CH refined with riding coordinates:
 C7(H7)
2.b Aromatic/amide H refined with riding coordinates:
 C2(H2), C3(H3), C5(H5), C6(H6), C11(H11), C12(H12), C13(H13), C17(H17),
 C18(H18), C19(H19), C20(H20)
2.c Idealised Me refined as rotating group:
 C8(H8A,H8B,H8C), C9(H9A,H9B,H9C), C10(H10A,H10B,H10C), C25(H25A,H25B,H25C),
 C26(H26A,H26B,H26C), C27(H27A,H27B,H27C)
;
_atom_sites_solution_hydrogens   geom
_atom_sites_solution_primary     direct
_atom_sites_solution_secondary   ?
loop_
_atom_site_label
_atom_site_type_symbol
_atom_site_fract_x
_atom_site_fract_y
_atom_site_fract_z
_atom_site_U_iso_or_equiv
_atom_site_adp_type
_atom_site_occupancy
_atom_site_site_symmetry_order
_atom_site_calc_flag
_atom_site_refinement_flags_posn
_atom_site_refinement_flags_adp
_atom_site_refinement_flags_occupancy
_atom_site_disorder_assembly
_atom_site_disorder_group
Ru1 Ru 0.38525(2) 0.51952(2) 0.16414(2) 0.01108(4) Uani 1 1 d . . . . .
O1 O 1.06876(11) 0.48881(12) 0.33830(9) 0.0227(2) Uani 1 1 d . . . . .
O2 O 0.60558(11) 0.61959(10) 0.25340(8) 0.0164(2) Uani 1 1 d . . . . .
O3 O 0.50124(10) 0.37373(10) 0.11861(8) 0.01308(18) Uani 1 1 d . . . . .
N1 N 0.53724(12) 0.34720(12) 0.28912(9) 0.0125(2) Uani 1 1 d . . . . .
N2 N 0.42093(12) 0.41136(12) 0.28456(9) 0.0138(2) Uani 1 1 d . . . . .
C1 C 0.30985(15) 0.71953(15) 0.15754(11) 0.0158(3) Uani 1 1 d . . . . .
C2 C 0.21407(15) 0.63292(15) 0.18980(11) 0.0152(3) Uani 1 1 d . . . . .
H2 H 0.192803 0.669394 0.252084 0.018 Uiso 1 1 calc R U . . .
C3 C 0.14973(14) 0.49079(15) 0.12844(12) 0.0159(3) Uani 1 1 d . . . . .
H3 H 0.086919 0.434047 0.151399 0.019 Uiso 1 1 calc R U . . .
C4 C 0.17740(15) 0.43266(15) 0.03429(11) 0.0175(3) Uani 1 1 d . . . . .
C5 C 0.27151(16) 0.52185(16) 0.00097(11) 0.0185(3) Uani 1 1 d . . . . .
H5 H 0.290752 0.485858 -0.062272 0.022 Uiso 1 1 calc R U . . .
C6 C 0.33569(16) 0.66171(16) 0.06049(12) 0.0176(3) Uani 1 1 d . . . . .
H6 H 0.396786 0.718745 0.036459 0.021 Uiso 1 1 calc R U . . .
C7 C 0.38525(16) 0.86910(15) 0.22180(12) 0.0194(3) Uani 1 1 d . . . . .
H7 H 0.479326 0.890828 0.208612 0.023 Uiso 1 1 calc R U . . .
C8 C 0.4222(2) 0.89103(18) 0.34196(14) 0.0319(4) Uani 1 1 d . . . . .
H8A H 0.331318 0.882676 0.358112 0.048 Uiso 1 1 calc R U . . .
H8B H 0.482632 0.984938 0.379089 0.048 Uiso 1 1 calc R U . . .
H8C H 0.476306 0.819540 0.365644 0.048 Uiso 1 1 calc R U . . .
C9 C 0.28758(19) 0.97066(17) 0.17933(15) 0.0276(3) Uani 1 1 d . . . . .
H9A H 0.263585 0.952761 0.102090 0.041 Uiso 1 1 calc R U . . .
H9B H 0.340121 1.068067 0.213596 0.041 Uiso 1 1 calc R U . . .
H9C H 0.196961 0.955698 0.195324 0.041 Uiso 1 1 calc R U . . .
C10 C 0.11967(18) 0.27912(17) -0.02407(13) 0.0261(3) Uani 1 1 d . . . . .
H10A H 0.026226 0.269298 -0.081434 0.039 Uiso 1 1 calc R U . . .
H10B H 0.104684 0.225312 0.025759 0.039 Uiso 1 1 calc R U . . .
H10C H 0.190673 0.243169 -0.054371 0.039 Uiso 1 1 calc R U . . .
C11 C 0.37671(15) 0.38877(15) 0.36422(11) 0.0164(3) Uani 1 1 d . . . . .
H11 H 0.296163 0.420685 0.379676 0.020 Uiso 1 1 calc R U . . .
C12 C 0.46773(16) 0.31058(17) 0.42149(12) 0.0199(3) Uani 1 1 d . . . . .
H12 H 0.460737 0.279814 0.481516 0.024 Uiso 1 1 calc R U . . .
C13 C 0.56997(15) 0.28777(15) 0.37189(11) 0.0156(3) Uani 1 1 d . . . . .
H13 H 0.648256 0.239384 0.392431 0.019 Uiso 1 1 calc R U . . .
C14 C 0.69474(14) 0.53160(14) 0.26557(11) 0.0130(2) Uani 1 1 d . . . . .
C15 C 0.61150(14) 0.37808(14) 0.21132(11) 0.0126(2) Uani 1 1 d . . . . .
C16 C 0.70568(15) 0.27144(14) 0.19712(11) 0.0135(2) Uani 1 1 d . . . . .
C17 C 0.63972(16) 0.13244(15) 0.13764(12) 0.0171(3) Uani 1 1 d . . . . .
H17 H 0.535901 0.105470 0.107981 0.021 Uiso 1 1 calc R U . . .
C18 C 0.72668(16) 0.03439(16) 0.12225(13) 0.0202(3) Uani 1 1 d . . . . .
H18 H 0.682754 -0.059694 0.081989 0.024 Uiso 1 1 calc R U . . .
C19 C 0.87982(17) 0.07568(16) 0.16671(13) 0.0210(3) Uani 1 1 d . . . . .
H19 H 0.939732 0.009200 0.156333 0.025 Uiso 1 1 calc R U . . .
C20 C 0.94472(16) 0.21354(16) 0.22600(12) 0.0179(3) Uani 1 1 d . . . . .
H20 H 1.048548 0.240226 0.255869 0.021 Uiso 1 1 calc R U . . .
C21 C 0.85771(15) 0.31353(15) 0.24197(11) 0.0142(3) Uani 1 1 d . . . . .
C22 C 0.93201(15) 0.46309(15) 0.30616(11) 0.0142(3) Uani 1 1 d . . . . .
C23 C 0.84460(15) 0.56826(14) 0.32353(11) 0.0137(2) Uani 1 1 d . . . . .
C24 C 0.91171(15) 0.72042(15) 0.39409(11) 0.0157(3) Uani 1 1 d . . . . .
C25 C 0.82069(18) 0.75999(18) 0.46641(13) 0.0255(3) Uani 1 1 d . . . . .
H25A H 0.718219 0.751653 0.422048 0.038 Uiso 1 1 calc R U . . .
H25B H 0.860144 0.857124 0.509736 0.038 Uiso 1 1 calc R U . . .
H25C H 0.826153 0.696223 0.513184 0.038 Uiso 1 1 calc R U . . .
C26 C 0.90925(19) 0.82384(16) 0.32314(13) 0.0245(3) Uani 1 1 d . . . . .
H26A H 0.970593 0.800631 0.280014 0.037 Uiso 1 1 calc R U . . .
H26B H 0.947291 0.920230 0.368195 0.037 Uiso 1 1 calc R U . . .
H26C H 0.808321 0.816326 0.276176 0.037 Uiso 1 1 calc R U . . .
C27 C 1.07063(16) 0.73951(17) 0.47053(12) 0.0223(3) Uani 1 1 d . . . . .
H27A H 1.076814 0.666940 0.510149 0.033 Uiso 1 1 calc R U . . .
H27B H 1.099479 0.832832 0.520592 0.033 Uiso 1 1 calc R U . . .
H27C H 1.136528 0.730891 0.429405 0.033 Uiso 1 1 calc R U . . .

loop_
_atom_site_aniso_label
_atom_site_aniso_U_11
_atom_site_aniso_U_22
_atom_site_aniso_U_33
_atom_site_aniso_U_23
_atom_site_aniso_U_13
_atom_site_aniso_U_12
Ru1 0.00811(5) 0.01411(6) 0.01336(6) 0.00588(4) 0.00438(4) 0.00496(4)
O1 0.0100(5) 0.0251(6) 0.0305(6) 0.0018(5) 0.0065(4) 0.0045(4)
O2 0.0100(4) 0.0143(5) 0.0241(5) 0.0047(4) 0.0042(4) 0.0039(4)
O3 0.0103(4) 0.0175(5) 0.0135(4) 0.0055(4) 0.0046(4) 0.0066(4)
N1 0.0084(5) 0.0158(5) 0.0156(5) 0.0064(4) 0.0049(4) 0.0050(4)
N2 0.0093(5) 0.0187(6) 0.0163(5) 0.0070(4) 0.0055(4) 0.0064(4)
C1 0.0132(6) 0.0167(6) 0.0201(7) 0.0089(5) 0.0046(5) 0.0079(5)
C2 0.0115(6) 0.0186(7) 0.0187(6) 0.0065(5) 0.0064(5) 0.0088(5)
C3 0.0074(6) 0.0193(7) 0.0225(7) 0.0084(5) 0.0044(5) 0.0053(5)
C4 0.0118(6) 0.0201(7) 0.0176(7) 0.0047(5) -0.0005(5) 0.0073(5)
C5 0.0171(7) 0.0265(7) 0.0141(6) 0.0080(6) 0.0037(5) 0.0121(6)
C6 0.0150(6) 0.0245(7) 0.0191(7) 0.0138(6) 0.0068(5) 0.0092(5)
C7 0.0166(7) 0.0161(7) 0.0254(7) 0.0084(6) 0.0050(6) 0.0035(5)
C8 0.0435(10) 0.0201(8) 0.0248(8) 0.0045(6) 0.0034(7) 0.0041(7)
C9 0.0262(8) 0.0171(7) 0.0351(9) 0.0088(6) 0.0024(7) 0.0063(6)
C10 0.0214(8) 0.0213(8) 0.0259(8) -0.0002(6) -0.0017(6) 0.0062(6)
C11 0.0137(6) 0.0225(7) 0.0167(6) 0.0070(5) 0.0080(5) 0.0067(5)
C12 0.0186(7) 0.0290(8) 0.0187(7) 0.0130(6) 0.0092(6) 0.0097(6)
C13 0.0133(6) 0.0183(7) 0.0165(6) 0.0075(5) 0.0043(5) 0.0047(5)
C14 0.0111(6) 0.0145(6) 0.0154(6) 0.0058(5) 0.0057(5) 0.0036(5)
C15 0.0098(6) 0.0156(6) 0.0148(6) 0.0061(5) 0.0055(5) 0.0045(5)
C16 0.0130(6) 0.0169(6) 0.0148(6) 0.0075(5) 0.0070(5) 0.0067(5)
C17 0.0133(6) 0.0179(7) 0.0210(7) 0.0062(5) 0.0059(5) 0.0043(5)
C18 0.0184(7) 0.0159(7) 0.0255(7) 0.0038(6) 0.0066(6) 0.0049(5)
C19 0.0182(7) 0.0197(7) 0.0284(8) 0.0071(6) 0.0096(6) 0.0106(6)
C20 0.0124(6) 0.0213(7) 0.0228(7) 0.0081(6) 0.0069(5) 0.0068(5)
C21 0.0128(6) 0.0178(6) 0.0156(6) 0.0077(5) 0.0069(5) 0.0055(5)
C22 0.0107(6) 0.0195(7) 0.0149(6) 0.0073(5) 0.0059(5) 0.0040(5)
C23 0.0118(6) 0.0157(6) 0.0150(6) 0.0059(5) 0.0055(5) 0.0025(5)
C24 0.0124(6) 0.0172(6) 0.0171(6) 0.0033(5) 0.0056(5) 0.0024(5)
C25 0.0192(7) 0.0300(8) 0.0235(8) -0.0039(6) 0.0096(6) 0.0031(6)
C26 0.0264(8) 0.0178(7) 0.0270(8) 0.0074(6) 0.0066(6) 0.0002(6)
C27 0.0149(7) 0.0252(8) 0.0205(7) -0.0005(6) 0.0020(6) 0.0022(6)

_geom_special_details            
;
 All esds (except the esd in the dihedral angle between two l.s. planes)
 are estimated using the full covariance matrix.  The cell esds are taken
 into account individually in the estimation of esds in distances, angles
 and torsion angles; correlations between esds in cell parameters are only
 used when they are defined by crystal symmetry.  An approximate (isotropic)
 treatment of cell esds is used for estimating esds involving l.s. planes.
;
loop_
_geom_bond_atom_site_label_1
_geom_bond_atom_site_label_2
_geom_bond_distance
_geom_bond_site_symmetry_2
_geom_bond_publ_flag
Ru1 O2 2.1159(11) . ?
Ru1 O3 2.0551(10) . ?
Ru1 N2 2.1030(12) . ?
Ru1 C1 2.2012(14) . ?
Ru1 C2 2.2010(13) . ?
Ru1 C3 2.1727(14) . ?
Ru1 C4 2.1758(14) . ?
Ru1 C5 2.1653(14) . ?
Ru1 C6 2.1827(14) . ?
O1 C22 1.2474(17) . ?
O2 C14 1.3022(16) . ?
O3 C15 1.3725(16) . ?
N1 N2 1.3589(15) . ?
N1 C13 1.3480(17) . ?
N1 C15 1.5221(17) . ?
N2 C11 1.3397(18) . ?
C1 C2 1.425(2) . ?
C1 C6 1.445(2) . ?
C1 C7 1.520(2) . ?
C2 H2 0.9500 . ?
C2 C3 1.434(2) . ?
C3 H3 0.9500 . ?
C3 C4 1.419(2) . ?
C4 C5 1.438(2) . ?
C4 C10 1.511(2) . ?
C5 H5 0.9500 . ?
C5 C6 1.410(2) . ?
C6 H6 0.9500 . ?
C7 H7 1.0000 . ?
C7 C8 1.530(2) . ?
C7 C9 1.542(2) . ?
C8 H8A 0.9800 . ?
C8 H8B 0.9800 . ?
C8 H8C 0.9800 . ?
C9 H9A 0.9800 . ?
C9 H9B 0.9800 . ?
C9 H9C 0.9800 . ?
C10 H10A 0.9800 . ?
C10 H10B 0.9800 . ?
C10 H10C 0.9800 . ?
C11 H11 0.9500 . ?
C11 C12 1.4067(19) . ?
C12 H12 0.9500 . ?
C12 C13 1.389(2) . ?
C13 H13 0.9500 . ?
C14 C15 1.5461(19) . ?
C14 C23 1.3934(19) . ?
C15 C16 1.5034(18) . ?
C16 C17 1.405(2) . ?
C16 C21 1.3939(19) . ?
C17 H17 0.9500 . ?
C17 C18 1.391(2) . ?
C18 H18 0.9500 . ?
C18 C19 1.403(2) . ?
C19 H19 0.9500 . ?
C19 C20 1.394(2) . ?
C20 H20 0.9500 . ?
C20 C21 1.4072(19) . ?
C21 C22 1.518(2) . ?
C22 C23 1.4523(19) . ?
C23 C24 1.5510(19) . ?
C24 C25 1.550(2) . ?
C24 C26 1.544(2) . ?
C24 C27 1.543(2) . ?
C25 H25A 0.9800 . ?
C25 H25B 0.9800 . ?
C25 H25C 0.9800 . ?
C26 H26A 0.9800 . ?
C26 H26B 0.9800 . ?
C26 H26C 0.9800 . ?
C27 H27A 0.9800 . ?
C27 H27B 0.9800 . ?
C27 H27C 0.9800 . ?

loop_
_geom_angle_atom_site_label_1
_geom_angle_atom_site_label_2
_geom_angle_atom_site_label_3
_geom_angle
_geom_angle_site_symmetry_1
_geom_angle_site_symmetry_3
_geom_angle_publ_flag
O2 Ru1 C1 93.62(5) . . ?
O2 Ru1 C2 116.99(5) . . ?
O2 Ru1 C3 153.92(5) . . ?
O2 Ru1 C4 162.96(5) . . ?
O2 Ru1 C5 124.60(5) . . ?
O2 Ru1 C6 97.57(5) . . ?
O3 Ru1 O2 77.13(4) . . ?
O3 Ru1 N2 77.31(4) . . ?
O3 Ru1 C1 149.97(5) . . ?
O3 Ru1 C2 165.74(5) . . ?
O3 Ru1 C3 127.48(5) . . ?
O3 Ru1 C4 97.64(5) . . ?
O3 Ru1 C5 92.30(5) . . ?
O3 Ru1 C6 113.64(5) . . ?
N2 Ru1 O2 81.92(4) . . ?
N2 Ru1 C1 130.25(5) . . ?
N2 Ru1 C2 101.74(5) . . ?
N2 Ru1 C3 94.46(5) . . ?
N2 Ru1 C4 113.06(5) . . ?
N2 Ru1 C5 149.02(5) . . ?
N2 Ru1 C6 168.73(5) . . ?
C2 Ru1 C1 37.77(5) . . ?
C3 Ru1 C1 69.00(5) . . ?
C3 Ru1 C2 38.27(5) . . ?
C3 Ru1 C4 38.10(5) . . ?
C3 Ru1 C6 81.02(5) . . ?
C4 Ru1 C1 82.85(5) . . ?
C4 Ru1 C2 69.43(5) . . ?
C4 Ru1 C6 69.38(6) . . ?
C5 Ru1 C1 69.31(6) . . ?
C5 Ru1 C2 81.29(5) . . ?
C5 Ru1 C3 68.66(6) . . ?
C5 Ru1 C4 38.69(6) . . ?
C5 Ru1 C6 37.83(6) . . ?
C6 Ru1 C1 38.48(5) . . ?
C6 Ru1 C2 68.37(5) . . ?
C14 O2 Ru1 113.12(9) . . ?
C15 O3 Ru1 104.18(8) . . ?
N2 N1 C15 112.90(10) . . ?
C13 N1 N2 110.99(11) . . ?
C13 N1 C15 135.34(11) . . ?
N1 N2 Ru1 110.12(8) . . ?
C11 N2 Ru1 143.03(10) . . ?
C11 N2 N1 106.67(11) . . ?
C2 C1 Ru1 71.11(8) . . ?
C2 C1 C6 118.26(13) . . ?
C2 C1 C7 122.27(13) . . ?
C6 C1 Ru1 70.07(8) . . ?
C6 C1 C7 119.47(13) . . ?
C7 C1 Ru1 130.12(10) . . ?
Ru1 C2 H2 132.1 . . ?
C1 C2 Ru1 71.12(8) . . ?
C1 C2 H2 119.9 . . ?
C1 C2 C3 120.13(13) . . ?
C3 C2 Ru1 69.79(7) . . ?
C3 C2 H2 119.9 . . ?
Ru1 C3 H3 130.7 . . ?
C2 C3 Ru1 71.93(8) . . ?
C2 C3 H3 119.1 . . ?
C4 C3 Ru1 71.07(8) . . ?
C4 C3 C2 121.74(13) . . ?
C4 C3 H3 119.1 . . ?
C3 C4 Ru1 70.83(8) . . ?
C3 C4 C5 117.76(13) . . ?
C3 C4 C10 121.05(14) . . ?
C5 C4 Ru1 70.26(8) . . ?
C5 C4 C10 121.03(14) . . ?
C10 C4 Ru1 126.09(10) . . ?
Ru1 C5 H5 130.5 . . ?
C4 C5 Ru1 71.05(8) . . ?
C4 C5 H5 119.4 . . ?
C6 C5 Ru1 71.75(8) . . ?
C6 C5 C4 121.17(13) . . ?
C6 C5 H5 119.4 . . ?
Ru1 C6 H6 131.5 . . ?
C1 C6 Ru1 71.45(8) . . ?
C1 C6 H6 119.5 . . ?
C5 C6 Ru1 70.42(8) . . ?
C5 C6 C1 120.91(13) . . ?
C5 C6 H6 119.5 . . ?
C1 C7 H7 107.7 . . ?
C1 C7 C8 113.74(13) . . ?
C1 C7 C9 108.46(12) . . ?
C8 C7 H7 107.7 . . ?
C8 C7 C9 111.19(14) . . ?
C9 C7 H7 107.7 . . ?
C7 C8 H8A 109.5 . . ?
C7 C8 H8B 109.5 . . ?
C7 C8 H8C 109.5 . . ?
H8A C8 H8B 109.5 . . ?
H8A C8 H8C 109.5 . . ?
H8B C8 H8C 109.5 . . ?
C7 C9 H9A 109.5 . . ?
C7 C9 H9B 109.5 . . ?
C7 C9 H9C 109.5 . . ?
H9A C9 H9B 109.5 . . ?
H9A C9 H9C 109.5 . . ?
H9B C9 H9C 109.5 . . ?
C4 C10 H10A 109.5 . . ?
C4 C10 H10B 109.5 . . ?
C4 C10 H10C 109.5 . . ?
H10A C10 H10B 109.5 . . ?
H10A C10 H10C 109.5 . . ?
H10B C10 H10C 109.5 . . ?
N2 C11 H11 125.2 . . ?
N2 C11 C12 109.62(12) . . ?
C12 C11 H11 125.2 . . ?
C11 C12 H12 127.2 . . ?
C13 C12 C11 105.57(12) . . ?
C13 C12 H12 127.2 . . ?
N1 C13 C12 107.12(12) . . ?
N1 C13 H13 126.4 . . ?
C12 C13 H13 126.4 . . ?
O2 C14 C15 111.11(11) . . ?
O2 C14 C23 125.22(13) . . ?
C23 C14 C15 123.61(12) . . ?
O3 C15 N1 106.44(10) . . ?
O3 C15 C14 109.68(11) . . ?
O3 C15 C16 113.05(11) . . ?
N1 C15 C14 102.08(10) . . ?
C16 C15 N1 109.06(10) . . ?
C16 C15 C14 115.59(11) . . ?
C17 C16 C15 119.77(12) . . ?
C21 C16 C15 119.02(12) . . ?
C21 C16 C17 121.19(12) . . ?
C16 C17 H17 120.1 . . ?
C18 C17 C16 119.90(13) . . ?
C18 C17 H17 120.1 . . ?
C17 C18 H18 120.3 . . ?
C17 C18 C19 119.40(14) . . ?
C19 C18 H18 120.3 . . ?
C18 C19 H19 119.8 . . ?
C20 C19 C18 120.49(13) . . ?
C20 C19 H19 119.8 . . ?
C19 C20 H20 119.7 . . ?
C19 C20 C21 120.54(13) . . ?
C21 C20 H20 119.7 . . ?
C16 C21 C20 118.48(13) . . ?
C16 C21 C22 122.35(12) . . ?
C20 C21 C22 119.17(12) . . ?
O1 C22 C21 116.11(12) . . ?
O1 C22 C23 123.63(13) . . ?
C23 C22 C21 120.20(12) . . ?
C14 C23 C22 116.94(12) . . ?
C14 C23 C24 119.50(12) . . ?
C22 C23 C24 123.31(12) . . ?
C25 C24 C23 108.73(12) . . ?
C26 C24 C23 109.93(12) . . ?
C26 C24 C25 110.03(13) . . ?
C27 C24 C23 114.18(12) . . ?
C27 C24 C25 105.60(12) . . ?
C27 C24 C26 108.26(12) . . ?
C24 C25 H25A 109.5 . . ?
C24 C25 H25B 109.5 . . ?
C24 C25 H25C 109.5 . . ?
H25A C25 H25B 109.5 . . ?
H25A C25 H25C 109.5 . . ?
H25B C25 H25C 109.5 . . ?
C24 C26 H26A 109.5 . . ?
C24 C26 H26B 109.5 . . ?
C24 C26 H26C 109.5 . . ?
H26A C26 H26B 109.5 . . ?
H26A C26 H26C 109.5 . . ?
H26B C26 H26C 109.5 . . ?
C24 C27 H27A 109.5 . . ?
C24 C27 H27B 109.5 . . ?
C24 C27 H27C 109.5 . . ?
H27A C27 H27B 109.5 . . ?
H27A C27 H27C 109.5 . . ?
H27B C27 H27C 109.5 . . ?

loop_
_geom_torsion_atom_site_label_1
_geom_torsion_atom_site_label_2
_geom_torsion_atom_site_label_3
_geom_torsion_atom_site_label_4
_geom_torsion
_geom_torsion_site_symmetry_1
_geom_torsion_site_symmetry_2
_geom_torsion_site_symmetry_3
_geom_torsion_site_symmetry_4
_geom_torsion_publ_flag
Ru1 O2 C14 C15 -0.56(13) . . . . ?
Ru1 O2 C14 C23 -177.89(11) . . . . ?
Ru1 O3 C15 N1 56.78(10) . . . . ?
Ru1 O3 C15 C14 -52.93(11) . . . . ?
Ru1 O3 C15 C16 176.48(9) . . . . ?
Ru1 N2 C11 C12 -173.27(13) . . . . ?
Ru1 C1 C2 C3 -51.64(11) . . . . ?
Ru1 C1 C6 C5 52.19(12) . . . . ?
Ru1 C1 C7 C8 -59.60(18) . . . . ?
Ru1 C1 C7 C9 176.13(11) . . . . ?
Ru1 C2 C3 C4 -52.91(11) . . . . ?
Ru1 C3 C4 C5 -54.05(11) . . . . ?
Ru1 C3 C4 C10 121.25(13) . . . . ?
Ru1 C4 C5 C6 -53.52(12) . . . . ?
Ru1 C5 C6 C1 -52.66(12) . . . . ?
O1 C22 C23 C14 167.56(14) . . . . ?
O1 C22 C23 C24 -6.6(2) . . . . ?
O2 C14 C15 O3 36.62(15) . . . . ?
O2 C14 C15 N1 -75.96(13) . . . . ?
O2 C14 C15 C16 165.84(11) . . . . ?
O2 C14 C23 C22 -164.72(13) . . . . ?
O2 C14 C23 C24 9.7(2) . . . . ?
O3 C15 C16 C17 -44.96(17) . . . . ?
O3 C15 C16 C21 133.89(13) . . . . ?
N1 N2 C11 C12 0.86(16) . . . . ?
N1 C15 C16 C17 73.23(15) . . . . ?
N1 C15 C16 C21 -107.92(13) . . . . ?
N2 N1 C13 C12 1.84(16) . . . . ?
N2 N1 C15 O3 -40.55(14) . . . . ?
N2 N1 C15 C14 74.43(13) . . . . ?
N2 N1 C15 C16 -162.81(11) . . . . ?
N2 C11 C12 C13 0.23(18) . . . . ?
C1 C2 C3 Ru1 52.25(11) . . . . ?
C1 C2 C3 C4 -0.7(2) . . . . ?
C2 C1 C6 Ru1 -54.13(11) . . . . ?
C2 C1 C6 C5 -1.94(19) . . . . ?
C2 C1 C7 C8 32.20(19) . . . . ?
C2 C1 C7 C9 -92.07(16) . . . . ?
C2 C3 C4 Ru1 53.30(11) . . . . ?
C2 C3 C4 C5 -0.75(19) . . . . ?
C2 C3 C4 C10 174.54(13) . . . . ?
C3 C4 C5 Ru1 54.33(11) . . . . ?
C3 C4 C5 C6 0.81(19) . . . . ?
C4 C5 C6 Ru1 53.20(12) . . . . ?
C4 C5 C6 C1 0.5(2) . . . . ?
C6 C1 C2 Ru1 53.63(11) . . . . ?
C6 C1 C2 C3 1.98(19) . . . . ?
C6 C1 C7 C8 -147.55(14) . . . . ?
C6 C1 C7 C9 88.19(16) . . . . ?
C7 C1 C2 Ru1 -126.12(13) . . . . ?
C7 C1 C2 C3 -177.76(12) . . . . ?
C7 C1 C6 Ru1 125.62(12) . . . . ?
C7 C1 C6 C5 177.82(12) . . . . ?
C10 C4 C5 Ru1 -120.97(13) . . . . ?
C10 C4 C5 C6 -174.48(13) . . . . ?
C11 C12 C13 N1 -1.24(17) . . . . ?
C13 N1 N2 Ru1 174.55(9) . . . . ?
C13 N1 N2 C11 -1.69(16) . . . . ?
C13 N1 C15 O3 150.74(15) . . . . ?
C13 N1 C15 C14 -94.29(17) . . . . ?
C13 N1 C15 C16 28.5(2) . . . . ?
C14 C15 C16 C17 -172.52(12) . . . . ?
C14 C15 C16 C21 6.33(18) . . . . ?
C14 C23 C24 C25 50.89(17) . . . . ?
C14 C23 C24 C26 -69.62(16) . . . . ?
C14 C23 C24 C27 168.50(13) . . . . ?
C15 N1 N2 Ru1 3.02(13) . . . . ?
C15 N1 N2 C11 -173.22(11) . . . . ?
C15 N1 C13 C12 170.71(14) . . . . ?
C15 C14 C23 C22 18.27(19) . . . . ?
C15 C14 C23 C24 -167.29(12) . . . . ?
C15 C16 C17 C18 178.48(13) . . . . ?
C15 C16 C21 C20 -178.53(12) . . . . ?
C15 C16 C21 C22 0.88(19) . . . . ?
C16 C17 C18 C19 0.1(2) . . . . ?
C16 C21 C22 O1 -177.14(13) . . . . ?
C16 C21 C22 C23 0.5(2) . . . . ?
C17 C16 C21 C20 0.3(2) . . . . ?
C17 C16 C21 C22 179.71(13) . . . . ?
C17 C18 C19 C20 0.1(2) . . . . ?
C18 C19 C20 C21 -0.2(2) . . . . ?
C19 C20 C21 C16 -0.1(2) . . . . ?
C19 C20 C21 C22 -179.48(13) . . . . ?
C20 C21 C22 O1 2.26(19) . . . . ?
C20 C21 C22 C23 179.86(13) . . . . ?
C21 C16 C17 C18 -0.3(2) . . . . ?
C21 C22 C23 C14 -9.85(19) . . . . ?
C21 C22 C23 C24 175.94(12) . . . . ?
C22 C23 C24 C25 -135.04(14) . . . . ?
C22 C23 C24 C26 104.45(15) . . . . ?
C22 C23 C24 C27 -17.43(19) . . . . ?
C23 C14 C15 O3 -146.00(13) . . . . ?
C23 C14 C15 N1 101.43(14) . . . . ?
C23 C14 C15 C16 -16.78(19) . . . . ?

_shelx_res_file                  
;
TITL 1d_ALRO132 in P-1 #2
    1d_alro132.res
    created by SHELXL-2018/3 at 11:34:19 on 27-May-2025
REM reset to P-1 #2
CELL 0.71073 9.7915 9.8922 13.6713 101.7381 108.2413 96.8123
ZERR 2 0.0018 0.0018 0.0016 0.0076 0.0081 0.0089
LATT 1
SFAC C H N O Ru
UNIT 54 60 4 6 2

L.S. 10
PLAN  4
SIZE 0.05 0.15 0.2
TEMP -173.15
CONF
BOND
HTAB
MORE -1
BOND $H
fmap 2 53
acta
SHEL 999 0.75
REM <olex2.extras>
REM <HklSrc "%.\\1d_ALRO132.hkl">
REM </olex2.extras>

WGHT    0.021100    0.958000
FVAR       0.14353
RU1   5    0.385246    0.519522    0.164137    11.00000    0.00811    0.01411 =
         0.01336    0.00588    0.00438    0.00496
O1    4    1.068757    0.488809    0.338301    11.00000    0.00996    0.02514 =
         0.03053    0.00183    0.00652    0.00448
O2    4    0.605579    0.619591    0.253399    11.00000    0.00997    0.01426 =
         0.02408    0.00468    0.00423    0.00394
O3    4    0.501243    0.373728    0.118615    11.00000    0.01029    0.01753 =
         0.01349    0.00550    0.00458    0.00657
N1    3    0.537239    0.347196    0.289118    11.00000    0.00843    0.01577 =
         0.01555    0.00643    0.00492    0.00498
N2    3    0.420935    0.411358    0.284561    11.00000    0.00927    0.01868 =
         0.01633    0.00696    0.00552    0.00640
C1    1    0.309850    0.719531    0.157538    11.00000    0.01315    0.01666 =
         0.02012    0.00889    0.00464    0.00787
C2    1    0.214074    0.632917    0.189799    11.00000    0.01152    0.01857 =
         0.01866    0.00654    0.00638    0.00883
AFIX  43
H2    2    0.192803    0.669394    0.252084    11.00000   -1.20000
AFIX   0
C3    1    0.149726    0.490790    0.128436    11.00000    0.00745    0.01928 =
         0.02251    0.00845    0.00442    0.00534
AFIX  43
H3    2    0.086919    0.434047    0.151399    11.00000   -1.20000
AFIX   0
C4    1    0.177399    0.432657    0.034293    11.00000    0.01176    0.02006 =
         0.01762    0.00467   -0.00055    0.00734
C5    1    0.271507    0.521846    0.000972    11.00000    0.01710    0.02653 =
         0.01412    0.00803    0.00369    0.01210
AFIX  43
H5    2    0.290752    0.485858   -0.062272    11.00000   -1.20000
AFIX   0
C6    1    0.335691    0.661712    0.060492    11.00000    0.01504    0.02447 =
         0.01910    0.01380    0.00683    0.00923
AFIX  43
H6    2    0.396786    0.718745    0.036459    11.00000   -1.20000
AFIX   0
C7    1    0.385248    0.869099    0.221798    11.00000    0.01656    0.01612 =
         0.02543    0.00840    0.00500    0.00354
AFIX  13
H7    2    0.479326    0.890828    0.208612    11.00000   -1.20000
AFIX   0
C8    1    0.422196    0.891035    0.341960    11.00000    0.04346    0.02011 =
         0.02480    0.00454    0.00339    0.00408
AFIX 137
H8A   2    0.331318    0.882676    0.358112    11.00000   -1.50000
H8B   2    0.482632    0.984938    0.379089    11.00000   -1.50000
H8C   2    0.476306    0.819540    0.365644    11.00000   -1.50000
AFIX   0
C9    1    0.287576    0.970664    0.179331    11.00000    0.02623    0.01715 =
         0.03507    0.00882    0.00241    0.00635
AFIX 137
H9A   2    0.263585    0.952761    0.102090    11.00000   -1.50000
H9B   2    0.340121    1.068067    0.213596    11.00000   -1.50000
H9C   2    0.196961    0.955698    0.195324    11.00000   -1.50000
AFIX   0
C10   1    0.119672    0.279115   -0.024067    11.00000    0.02141    0.02133 =
         0.02587   -0.00021   -0.00166    0.00617
AFIX 137
H10A  2    0.026226    0.269298   -0.081434    11.00000   -1.50000
H10B  2    0.104684    0.225312    0.025759    11.00000   -1.50000
H10C  2    0.190673    0.243169   -0.054371    11.00000   -1.50000
AFIX   0
C11   1    0.376706    0.388768    0.364223    11.00000    0.01370    0.02250 =
         0.01669    0.00703    0.00801    0.00671
AFIX  43
H11   2    0.296163    0.420685    0.379676    11.00000   -1.20000
AFIX   0
C12   1    0.467727    0.310576    0.421492    11.00000    0.01857    0.02899 =
         0.01867    0.01303    0.00922    0.00967
AFIX  43
H12   2    0.460737    0.279814    0.481516    11.00000   -1.20000
AFIX   0
C13   1    0.569971    0.287770    0.371886    11.00000    0.01333    0.01826 =
         0.01647    0.00752    0.00428    0.00472
AFIX  43
H13   2    0.648256    0.239384    0.392431    11.00000   -1.20000
AFIX   0
C14   1    0.694740    0.531604    0.265573    11.00000    0.01108    0.01451 =
         0.01539    0.00578    0.00572    0.00357
C15   1    0.611499    0.378083    0.211321    11.00000    0.00983    0.01557 =
         0.01484    0.00613    0.00549    0.00450
C16   1    0.705676    0.271442    0.197124    11.00000    0.01302    0.01693 =
         0.01481    0.00751    0.00705    0.00670
C17   1    0.639717    0.132439    0.137639    11.00000    0.01335    0.01795 =
         0.02098    0.00620    0.00591    0.00431
AFIX  43
H17   2    0.535901    0.105470    0.107981    11.00000   -1.20000
AFIX   0
C18   1    0.726681    0.034388    0.122248    11.00000    0.01836    0.01593 =
         0.02548    0.00383    0.00664    0.00490
AFIX  43
H18   2    0.682754   -0.059694    0.081989    11.00000   -1.20000
AFIX   0
C19   1    0.879817    0.075685    0.166709    11.00000    0.01816    0.01972 =
         0.02838    0.00705    0.00960    0.01062
AFIX  43
H19   2    0.939732    0.009200    0.156333    11.00000   -1.20000
AFIX   0
C20   1    0.944723    0.213544    0.225998    11.00000    0.01236    0.02130 =
         0.02279    0.00810    0.00693    0.00684
AFIX  43
H20   2    1.048548    0.240226    0.255869    11.00000   -1.20000
AFIX   0
C21   1    0.857707    0.313526    0.241967    11.00000    0.01283    0.01781 =
         0.01558    0.00766    0.00686    0.00546
C22   1    0.932005    0.463090    0.306161    11.00000    0.01074    0.01952 =
         0.01486    0.00729    0.00588    0.00397
C23   1    0.844602    0.568259    0.323533    11.00000    0.01182    0.01575 =
         0.01498    0.00586    0.00545    0.00249
C24   1    0.911712    0.720425    0.394085    11.00000    0.01240    0.01722 =
         0.01709    0.00329    0.00557    0.00238
C25   1    0.820690    0.759994    0.466412    11.00000    0.01925    0.03002 =
         0.02348   -0.00386    0.00964    0.00309
AFIX 137
H25A  2    0.718219    0.751653    0.422048    11.00000   -1.50000
H25B  2    0.860144    0.857124    0.509736    11.00000   -1.50000
H25C  2    0.826153    0.696223    0.513184    11.00000   -1.50000
AFIX   0
C26   1    0.909255    0.823844    0.323142    11.00000    0.02638    0.01782 =
         0.02705    0.00743    0.00661    0.00016
AFIX 137
H26A  2    0.970593    0.800631    0.280014    11.00000   -1.50000
H26B  2    0.947291    0.920230    0.368195    11.00000   -1.50000
H26C  2    0.808321    0.816326    0.276176    11.00000   -1.50000
AFIX   0
C27   1    1.070631    0.739513    0.470532    11.00000    0.01488    0.02517 =
         0.02049   -0.00049    0.00198    0.00224
AFIX 137
H27A  2    1.076814    0.666940    0.510149    11.00000   -1.50000
H27B  2    1.099479    0.832832    0.520592    11.00000   -1.50000
H27C  2    1.136528    0.730891    0.429405    11.00000   -1.50000
AFIX   0
HKLF 4


REM  1d_ALRO132 in P-1 #2
REM wR2 = 0.0509, GooF = S = 1.061, Restrained GooF = 1.061 for all data
REM R1 = 0.0206 for 5651 Fo > 4sig(Fo) and 0.0222 for all 5994 data
REM 304 parameters refined using 0 restraints

END

WGHT      0.0211      0.9580

REM Instructions for potential hydrogen bonds
EQIV $1 x-1, y, z
HTAB C11 O1_$1

REM Highest difference peak  1.336,  deepest hole -0.753,  1-sigma level  0.072
Q1    1   0.4191  0.5783  0.2139  11.00000  0.05    1.34
Q2    1   0.8967  0.3912  0.2775  11.00000  0.05    0.47
Q3    1   0.3588  0.7853  0.2014  11.00000  0.05    0.43
Q4    1   0.1847  0.5624  0.1583  11.00000  0.05    0.40
;
_shelx_res_checksum              99183
####################################################################### 
# 
# This file contains crystal structure data downloaded from the 
# Cambridge Structural Database (CSD) hosted by the Cambridge 
# Crystallographic Data Centre (CCDC).
# 
# Full information about CCDC data access policies and citation 
# guidelines are available at http://www.ccdc.cam.ac.uk/access/V1 
# 
# Audit and citation data items may have been added by the CCDC. 
# Please retain this information to preserve the provenance of 
# this file and to allow appropriate attribution of the data. 
# 
#######################################################################

data_alro423_p-1
_database_code_depnum_ccdc_archive 'CCDC 2469755'
loop_
_audit_author_name
_audit_author_address
'Tim Gruene'
;Core Facility Crystal Structure Analysis, University of Vienna
Austria
;
_audit_update_record             
;
2025-07-03 deposited with the CCDC.	2025-12-22 downloaded from the CCDC.
;
_audit_creation_date             2025-07-03
_audit_creation_method           
;
Olex2 1.5-alpha
(compiled 2025.07.01 svn.ra095ee60 for OlexSys, GUI svn.r7302)
;
_chemical_name_common            ?
_chemical_name_systematic        ?
_chemical_formula_moiety         'C29 H34 N2 O3 Os'
_chemical_formula_sum            'C29 H34 N2 O3 Os'
_chemical_formula_weight         648.78
_chemical_melting_point          ?
loop_
_atom_type_symbol
_atom_type_description
_atom_type_scat_dispersion_real
_atom_type_scat_dispersion_imag
_atom_type_scat_source
C C 0.0033 0.0016 'International Tables Vol C Tables 4.2.6.8 and 6.1.1.4'
H H 0.0000 0.0000 'International Tables Vol C Tables 4.2.6.8 and 6.1.1.4'
N N 0.0061 0.0033 'International Tables Vol C Tables 4.2.6.8 and 6.1.1.4'
O O 0.0106 0.0060 'International Tables Vol C Tables 4.2.6.8 and 6.1.1.4'
Os Os -1.2165 7.6030 'International Tables Vol C Tables 4.2.6.8 and 6.1.1.4'

_shelx_space_group_comment       
;
The symmetry employed for this shelxl refinement is uniquely defined
by the following loop, which should always be used as a source of
symmetry information in preference to the above space-group names.
They are only intended as comments.
;
_space_group_crystal_system      triclinic
_space_group_IT_number           2
_space_group_name_H-M_alt        P-1
_space_group_name_Hall           '-P 1'
loop_
_space_group_symop_operation_xyz
'x, y, z'
'-x, -y, -z'

_cell_length_a                   12.4011(16)
_cell_length_b                   15.266(2)
_cell_length_c                   16.009(2)
_cell_angle_alpha                70.693(4)
_cell_angle_beta                 81.979(4)
_cell_angle_gamma                69.726(4)
_cell_volume                     2682.0(6)
_cell_formula_units_Z            4
_cell_measurement_reflns_used    5207
_cell_measurement_temperature    200.15
_cell_measurement_theta_max      21.822
_cell_measurement_theta_min      2.180
_shelx_estimated_absorpt_T_max   0.646
_shelx_estimated_absorpt_T_min   0.198
_exptl_absorpt_coefficient_mu    4.786
_exptl_absorpt_correction_T_max  0.745211
_exptl_absorpt_correction_T_min  0.547522
_exptl_absorpt_correction_type   multi-scan
_exptl_absorpt_process_details   
;
 TWINABS-2012/1 (Bruker,2012) was used for absorption correction.
 
For component 1:
 wR2(int) was 0.1127 before and 0.0513 after correction.
 The Ratio of minimum to maximum transmission is 0.74.
 
For component 2:
 wR2(int) was 0.1339 before and 0.0650 after correction.
 The Ratio of minimum to maximum transmission is 0.74.

Final HKLF 4 output contains 85859 reflections, Rint = 0.0929
 (22459 with I > 3sig(I), Rint = 0.0533)
;
_exptl_crystal_colour            'clear light yellow'
_exptl_crystal_colour_lustre     clear
_exptl_crystal_colour_modifier   light
_exptl_crystal_colour_primary    yellow
_exptl_crystal_density_diffrn    1.607
_exptl_crystal_density_meas      ?
_exptl_crystal_density_method    ?
_exptl_crystal_description       block
_exptl_crystal_F_000             1288
_exptl_crystal_preparation       ?
_exptl_crystal_size_max          0.5
_exptl_crystal_size_mid          0.125
_exptl_crystal_size_min          0.1
_exptl_transmission_factor_max   ?
_exptl_transmission_factor_min   ?
_diffrn_reflns_av_R_equivalents  0.0922
_diffrn_reflns_av_unetI/netI     0.0788
_diffrn_reflns_Laue_measured_fraction_full 0.966
_diffrn_reflns_Laue_measured_fraction_max 0.957
_diffrn_reflns_limit_h_max       ?
_diffrn_reflns_limit_h_min       ?
_diffrn_reflns_limit_k_max       ?
_diffrn_reflns_limit_k_min       ?
_diffrn_reflns_limit_l_max       ?
_diffrn_reflns_limit_l_min       ?
_diffrn_reflns_number            9392
_diffrn_reflns_point_group_measured_fraction_full 0.966
_diffrn_reflns_point_group_measured_fraction_max 0.957
_diffrn_reflns_theta_full        25.242
_diffrn_reflns_theta_max         25.342
_diffrn_reflns_theta_min         1.901
_diffrn_ambient_temperature      200.15
_diffrn_detector_area_resol_mean ?
_diffrn_measured_fraction_theta_full 0.966
_diffrn_measured_fraction_theta_max 0.957
_diffrn_measurement_device_type  'Bruker APEX-II CCD'
_diffrn_measurement_method       '\f and \w scans'
_diffrn_radiation_type           MoK\a
_diffrn_radiation_wavelength     0.71073
_diffrn_source                   ?
_diffrn_source_current           0.6
_diffrn_source_power             0.03
_diffrn_source_voltage           50.0
_diffrn_standards_number         0
_reflns_Friedel_coverage         0.000
_reflns_Friedel_fraction_full    .
_reflns_Friedel_fraction_max     .
_reflns_number_gt                5927
_reflns_number_total             9392
_reflns_special_details          
;
 Reflections were merged by SHELXL according to the crystal
 class for the calculation of statistics and refinement.
 
 _reflns_Friedel_fraction is defined as the number of unique
 Friedel pairs measured divided by the number that would be
 possible theoretically, ignoring centric projections and
 systematic absences.
;
_reflns_threshold_expression     'I > 2\s(I)'
_computing_cell_refinement       'SAINT V8.40B (?, 2016)'
_computing_data_collection       ?
_computing_data_reduction        'SAINT V8.40B (?, 2016)'
_computing_molecular_graphics    'Olex2 1.5-alpha (Dolomanov et al., 2009)'
_computing_publication_material  'Olex2 1.5-alpha (Dolomanov et al., 2009)'
_computing_structure_refinement  'SHELXL 2018/3 (Sheldrick, 2015)'
_computing_structure_solution    'SHELXT  (Sheldrick, 2015)'
_refine_diff_density_max         1.080
_refine_diff_density_min         -0.935
_refine_diff_density_rms         0.140
_refine_ls_extinction_coef       .
_refine_ls_extinction_method     none
_refine_ls_goodness_of_fit_ref   1.057
_refine_ls_hydrogen_treatment    constr
_refine_ls_matrix_type           full
_refine_ls_number_parameters     714
_refine_ls_number_reflns         9392
_refine_ls_number_restraints     344
_refine_ls_R_factor_all          0.0964
_refine_ls_R_factor_gt           0.0462
_refine_ls_restrained_S_all      1.061
_refine_ls_shift/su_max          0.001
_refine_ls_shift/su_mean         0.000
_refine_ls_structure_factor_coef Fsqd
_refine_ls_weighting_details     
'w=1/[\s^2^(Fo^2^)+(0.0403P)^2^] where P=(Fo^2^+2Fc^2^)/3'
_refine_ls_weighting_scheme      calc
_refine_ls_wR_factor_gt          0.0855
_refine_ls_wR_factor_ref         0.0954
_refine_special_details          
;
1. Fixed Uiso
 At 1.2 times of:
  All C(H) groups, All C(H,H) groups
 At 1.5 times of:
  All C(H,H,H) groups
2. Restrained distances
 C7B-C1B
 1.5 with sigma of 0.02
 C8B-C7B \\sim C8Y-C7Y \\sim C9Y-C7Y \\sim C9B-C7B
 with sigma of 0.02
 C4B-C10Y \\sim C10B-C4Y
 with sigma of 0.02
 C5B-C4Y \\sim C5B-C4B \\sim C5B-C6B \\sim C5B-C6Y \\sim C6B-C1B \\sim C1Y-C6Y
\\sim C2B-C1B \\sim C2Y-C1Y
 \\sim C3Y-C2Y \\sim C2B-C3B \\sim C3Y-C4Y \\sim C4B-C3B
 with sigma of 0.01
3. Rigid bond restraints
 C25B, C27B, C26B, C28B, C29B
 with sigma for 1-2 distances of 0.01 and sigma for 1-3 distances of 0.01
4. Uiso/Uaniso restraints and constraints
C7Y \\sim C7B \\sim C8B \\sim C8Y \\sim C9B \\sim C9Y \\sim C1Y \\sim C1B \\sim
C2B \\sim C2Y \\sim C4B \\sim C4Y \\sim C3B \\sim C3Y \\sim C5B \\sim C6Y \\sim
C6B \\sim C10B \\sim C10Y: within 1.7A with sigma of 0.01 and sigma for
terminal atoms of 0.02 within 1.7A
C25B \\sim C26B \\sim C27B \\sim C28B \\sim C29B: within 1.7A with sigma of
0.02 and sigma for terminal atoms of 0.04 within 1.7A
Uanis(C10B) \\sim Ueq, Uanis(C10Y) \\sim Ueq: with sigma of 0.01 and sigma for
terminal atoms of 0.02
5. Others
 Sof(C1Y)=Sof(C2Y)=Sof(H2Y)=Sof(C3Y)=Sof(H3Y)=Sof(H5BA)=Sof(C4Y)=Sof(C6Y)=
 Sof(H6Y)=Sof(C7Y)=Sof(H7Y)=Sof(C8Y)=Sof(H8YA)=Sof(H8YB)=Sof(H8YC)=Sof(C9Y)=
 Sof(H9YA)=Sof(H9YB)=Sof(H9YC)=Sof(C10Y)=Sof(H10A)=Sof(H10B)=Sof(H10C)=1-FVAR(1)
 Sof(C4B)=Sof(C3B)=Sof(H3B)=Sof(C2B)=Sof(H2B)=Sof(C1B)=Sof(C6B)=Sof(H6B)=
 Sof(H5B)=Sof(C7B)=Sof(H7B)=Sof(C8B)=Sof(H8BA)=Sof(H8BB)=Sof(H8BC)=Sof(C9B)=
 Sof(H9BA)=Sof(H9BB)=Sof(H9BC)=Sof(C10B)=Sof(H10D)=Sof(H10E)=Sof(H10F)=FVAR(1)
6.a Ternary CH refined with riding coordinates:
 C5B(H5BA), C5B(H5B), C6Y(H6Y), C7B(H7B), C7Y(H7Y), C25B(H25B), C7A(H7A),
 C25A(H25A)
6.b Secondary CH2 refined with riding coordinates:
 C24B(H24A,H24B), C26B(H26A,H26B), C28B(H28A,H28B), C24A(H24C,H24D), C26A(H26C,
 H26D), C28A(H28C,H28D)
6.c Me refined as rotating group:
 C8B(H8BA,H8BB,H8BC)
6.d Aromatic/amide H refined with riding coordinates:
 C2Y(H2Y), C3Y(H3Y), C3B(H3B), C2B(H2B), C6B(H6B), C11B(H11B), C12B(H12B),
 C13B(H13B), C17B(H17B), C18B(H18B), C19B(H19B), C20B(H20B), C2A(H2A), C3A(H3A),
  C5A(H5A), C6A(H6A), C11A(H11A), C12A(H12A), C13A(H13A), C17A(H17A),
 C18A(H18A), C19A(H19A), C20A(H20A)
6.e Fitted hexagon refined as free rotating group:
 C4B(C3B,C2B,C1B,C6B,C5B)
6.f Idealised Me refined as rotating group:
 C8Y(H8YA,H8YB,H8YC), C9Y(H9YA,H9YB,H9YC), C9B(H9BA,H9BB,H9BC), C10Y(H10A,H10B,
 H10C), C10B(H10D,H10E,H10F), C27B(H27A,H27B,H27C), C29B(H29A,H29B,H29C),
 C8A(H8AA,H8AB,H8AC), C9A(H9AA,H9AB,H9AC), C10A(H10G,H10H,H10I), C27A(H27D,H27E,
 H27F), C29A(H29D,H29E,H29F)
;
_atom_sites_solution_hydrogens   geom
_atom_sites_solution_primary     dual
_atom_sites_solution_secondary   ?
loop_
_atom_site_label
_atom_site_type_symbol
_atom_site_fract_x
_atom_site_fract_y
_atom_site_fract_z
_atom_site_U_iso_or_equiv
_atom_site_adp_type
_atom_site_occupancy
_atom_site_site_symmetry_order
_atom_site_calc_flag
_atom_site_refinement_flags_posn
_atom_site_refinement_flags_adp
_atom_site_refinement_flags_occupancy
_atom_site_disorder_assembly
_atom_site_disorder_group
Os1A Os 0.52725(2) 0.62110(2) 0.76265(2) 0.04193(11) Uani 1 1 d . . . . .
Os1B Os 0.88704(3) 0.32423(2) 0.67863(2) 0.04812(12) Uani 1 1 d . . . . .
O1B O 0.7784(4) 0.2185(4) 1.0975(3) 0.0494(13) Uani 1 1 d . . . . .
N1B N 0.9012(5) 0.1421(4) 0.8154(4) 0.0417(15) Uani 1 1 d . . . . .
C1Y C 0.8575(10) 0.3383(11) 0.5391(10) 0.056(3) Uani 0.639(14) 1 d D U P A 2
O2B O 0.9079(4) 0.3300(3) 0.8049(3) 0.0523(14) Uani 1 1 d . . . . .
N2B N 0.9622(5) 0.1737(4) 0.7415(4) 0.0446(16) Uani 1 1 d . . . . .
C2Y C 0.7798(12) 0.4165(11) 0.5657(10) 0.067(4) Uani 0.639(14) 1 d D U P A 2
H2Y H 0.699722 0.432063 0.558976 0.080 Uiso 0.639(14) 1 calc R U P A 2
O3B O 0.7531(4) 0.2820(3) 0.7531(3) 0.0442(13) Uani 1 1 d . . . . .
C3Y C 0.8175(11) 0.4723(12) 0.6019(12) 0.071(4) Uani 0.639(14) 1 d D U P A 2
H3Y H 0.763563 0.526544 0.617590 0.085 Uiso 0.639(14) 1 calc R U P A 2
C4B C 0.9616(12) 0.4510(11) 0.6184(13) 0.068(4) Uani 0.361(14) 1 d DG U P A 1
C3B C 0.8423(12) 0.4900(14) 0.6164(18) 0.065(4) Uani 0.361(14) 1 d DG U P A 1
H3B H 0.803495 0.544147 0.638022 0.078 Uiso 0.361(14) 1 calc R U P A 1
C2B C 0.7799(7) 0.4497(16) 0.5827(17) 0.061(5) Uani 0.361(14) 1 d DG U P A 1
H2B H 0.698461 0.476343 0.581364 0.073 Uiso 0.361(14) 1 calc R U P A 1
C1B C 0.8368(12) 0.3705(17) 0.5511(16) 0.057(3) Uani 0.361(14) 1 d DG U P A 1
C6B C 0.9560(12) 0.3315(11) 0.5531(13) 0.055(4) Uani 0.361(14) 1 d DG U P A 1
H6B H 0.994852 0.277305 0.531454 0.066 Uiso 0.361(14) 1 calc R U P A 1
C5B C 1.0184(7) 0.3717(5) 0.5867(5) 0.063(2) Uani 1 1 d DG U . . .
H5BA H 1.100617 0.347702 0.603707 0.076 Uiso 0.639(14) 1 calc R U P A 2
H5B H 1.101518 0.335458 0.599643 0.076 Uiso 0.361(14) 1 calc R U P A 1
C4Y C 0.9350(10) 0.4480(10) 0.6152(11) 0.070(3) Uani 0.639(14) 1 d D U P A 2
C6Y C 0.9747(10) 0.3185(10) 0.5512(9) 0.051(3) Uani 0.639(14) 1 d D U P A 2
H6Y H 1.027978 0.253070 0.548401 0.061 Uiso 0.639(14) 1 calc R U P A 2
C7B C 0.770(2) 0.3221(19) 0.5198(15) 0.074(4) Uani 0.361(14) 1 d D U P A 1
H7B H 0.690083 0.349967 0.541900 0.088 Uiso 0.361(14) 1 calc R U P A 1
C7Y C 0.8120(17) 0.2789(13) 0.5005(9) 0.084(4) Uani 0.639(14) 1 d D U P A 2
H7Y H 0.726399 0.302170 0.508530 0.101 Uiso 0.639(14) 1 calc R U P A 2
C8Y C 0.849(2) 0.1761(14) 0.5453(15) 0.121(7) Uani 0.639(14) 1 d D U P A 2
H8YA H 0.932438 0.148999 0.536632 0.182 Uiso 0.639(14) 1 calc R U P A 2
H8YB H 0.810175 0.143993 0.521326 0.182 Uiso 0.639(14) 1 calc R U P A 2
H8YC H 0.830141 0.164742 0.608680 0.182 Uiso 0.639(14) 1 calc R U P A 2
C8B C 0.791(3) 0.2174(19) 0.554(2) 0.082(7) Uani 0.361(14) 1 d D U P A 1
H8BA H 0.747223 0.198295 0.520851 0.123 Uiso 0.361(14) 1 calc R U P A 1
H8BB H 0.765822 0.200536 0.616964 0.123 Uiso 0.361(14) 1 calc R U P A 1
H8BC H 0.872963 0.182664 0.549131 0.123 Uiso 0.361(14) 1 calc R U P A 1
C9Y C 0.8359(16) 0.3023(12) 0.4048(8) 0.089(5) Uani 0.639(14) 1 d D U P A 2
H9YA H 0.916505 0.267386 0.393514 0.133 Uiso 0.639(14) 1 calc R U P A 2
H9YB H 0.821276 0.373099 0.379054 0.133 Uiso 0.639(14) 1 calc R U P A 2
H9YC H 0.785865 0.282223 0.377794 0.133 Uiso 0.639(14) 1 calc R U P A 2
C9B C 0.760(3) 0.361(3) 0.4245(16) 0.120(8) Uani 0.361(14) 1 d D U P A 1
H9BA H 0.718534 0.431909 0.408123 0.180 Uiso 0.361(14) 1 calc R U P A 1
H9BB H 0.716964 0.328766 0.404712 0.180 Uiso 0.361(14) 1 calc R U P A 1
H9BC H 0.836510 0.349690 0.396131 0.180 Uiso 0.361(14) 1 calc R U P A 1
C10Y C 0.968(2) 0.5083(13) 0.6659(12) 0.100(5) Uani 0.639(14) 1 d . U P A 2
H10A H 0.899219 0.541448 0.695877 0.150 Uiso 0.639(14) 1 calc R U P A 2
H10B H 0.999157 0.557208 0.623391 0.150 Uiso 0.639(14) 1 calc R U P A 2
H10C H 1.025923 0.463506 0.709819 0.150 Uiso 0.639(14) 1 calc R U P A 2
C10B C 1.047(3) 0.473(2) 0.6658(19) 0.077(7) Uani 0.361(14) 1 d . U P A 1
H10D H 1.061981 0.533649 0.628515 0.116 Uiso 0.361(14) 1 calc R U P A 1
H10E H 1.119458 0.418775 0.675587 0.116 Uiso 0.361(14) 1 calc R U P A 1
H10F H 1.013064 0.481787 0.722825 0.116 Uiso 0.361(14) 1 calc R U P A 1
C11B C 1.0554(6) 0.0983(6) 0.7375(5) 0.055(2) Uani 1 1 d . . . . .
H11B H 1.113240 0.099297 0.691861 0.066 Uiso 1 1 calc R U . . .
C12B C 1.0547(7) 0.0170(6) 0.8111(5) 0.061(2) Uani 1 1 d . . . . .
H12B H 1.110685 -0.046364 0.824957 0.073 Uiso 1 1 calc R U . . .
C13B C 0.9554(6) 0.0483(5) 0.8595(4) 0.0417(18) Uani 1 1 d . . . . .
H13B H 0.930397 0.010499 0.913786 0.050 Uiso 1 1 calc R U . . .
C14B C 0.8559(6) 0.2785(5) 0.8681(5) 0.0433(19) Uani 1 1 d . . . . .
C15B C 0.7998(6) 0.2237(5) 0.8341(4) 0.0383(18) Uani 1 1 d . . . . .
C16B C 0.7173(6) 0.1804(5) 0.8983(5) 0.0403(18) Uani 1 1 d . . . . .
C17B C 0.6466(7) 0.1427(6) 0.8708(5) 0.051(2) Uani 1 1 d . . . . .
H17B H 0.652816 0.140500 0.811645 0.062 Uiso 1 1 calc R U . . .
C18B C 0.5674(7) 0.1086(6) 0.9294(6) 0.063(2) Uani 1 1 d . . . . .
H18B H 0.517705 0.084190 0.910078 0.076 Uiso 1 1 calc R U . . .
C19B C 0.5593(7) 0.1093(6) 1.0152(6) 0.062(2) Uani 1 1 d . . . . .
H19B H 0.504876 0.084776 1.055232 0.075 Uiso 1 1 calc R U . . .
C20B C 0.6298(7) 0.1456(5) 1.0434(5) 0.052(2) Uani 1 1 d . . . . .
H20B H 0.624248 0.145563 1.103248 0.063 Uiso 1 1 calc R U . . .
C21B C 0.7104(6) 0.1829(5) 0.9843(5) 0.045(2) Uani 1 1 d . . . . .
C22B C 0.7843(6) 0.2236(5) 1.0166(5) 0.0380(18) Uani 1 1 d . . . . .
C23B C 0.8524(6) 0.2741(5) 0.9556(4) 0.0380(18) Uani 1 1 d . . . . .
C24B C 0.9144(7) 0.3268(6) 0.9859(5) 0.056(2) Uani 1 1 d . . . . .
H24A H 0.863392 0.358180 1.028514 0.067 Uiso 1 1 calc R U . . .
H24B H 0.927990 0.379711 0.934164 0.067 Uiso 1 1 calc R U . . .
C25B C 1.0302(7) 0.2628(7) 1.0298(6) 0.074(2) Uani 1 1 d . U . . .
H25B H 1.016228 0.208035 1.080533 0.089 Uiso 1 1 calc R U . . .
C26B C 1.1150(9) 0.2168(9) 0.9627(8) 0.119(4) Uani 1 1 d . U . . .
H26A H 1.078495 0.179122 0.942633 0.142 Uiso 1 1 calc R U . . .
H26B H 1.123998 0.270976 0.910245 0.142 Uiso 1 1 calc R U . . .
C27B C 1.2246(10) 0.1552(11) 0.9915(11) 0.170(6) Uani 1 1 d . U . . .
H27A H 1.271973 0.137720 0.941446 0.255 Uiso 1 1 calc R U . . .
H27B H 1.218660 0.095564 1.037209 0.255 Uiso 1 1 calc R U . . .
H27C H 1.260196 0.189097 1.016200 0.255 Uiso 1 1 calc R U . . .
C28B C 1.0806(9) 0.3204(8) 1.0668(7) 0.103(3) Uani 1 1 d . U . . .
H28A H 1.097289 0.373570 1.017028 0.124 Uiso 1 1 calc R U . . .
H28B H 1.154563 0.276031 1.094543 0.124 Uiso 1 1 calc R U . . .
C29B C 1.0025(13) 0.3655(10) 1.1353(9) 0.162(6) Uani 1 1 d . U . . .
H29A H 0.936979 0.420240 1.105558 0.243 Uiso 1 1 calc R U . . .
H29B H 1.046142 0.389291 1.164387 0.243 Uiso 1 1 calc R U . . .
H29C H 0.974547 0.315647 1.179706 0.243 Uiso 1 1 calc R U . . .
O1A O 0.8027(4) 0.8631(4) 0.4559(3) 0.0556(14) Uani 1 1 d . . . . .
N1A N 0.4518(5) 0.7891(4) 0.6087(3) 0.0444(16) Uani 1 1 d . . . . .
C1A C 0.4470(7) 0.5062(5) 0.8144(5) 0.052(2) Uani 1 1 d . . . . .
O2A O 0.6451(4) 0.7000(4) 0.7212(3) 0.0505(13) Uani 1 1 d . . . . .
N2A N 0.4144(5) 0.7571(4) 0.6933(3) 0.0397(15) Uani 1 1 d . . . . .
C2A C 0.5688(8) 0.4643(5) 0.8118(5) 0.058(2) Uani 1 1 d . . . . .
H2A H 0.602752 0.416503 0.781839 0.070 Uiso 1 1 calc R U . . .
O3A O 0.5618(4) 0.6273(4) 0.6312(3) 0.0509(13) Uani 1 1 d . . . . .
C3A C 0.6391(7) 0.4912(6) 0.8515(5) 0.061(2) Uani 1 1 d . . . . .
H3A H 0.720097 0.460901 0.849269 0.074 Uiso 1 1 calc R U . . .
C4A C 0.5913(8) 0.5643(6) 0.8962(5) 0.056(2) Uani 1 1 d . . . . .
C5A C 0.4720(8) 0.6032(6) 0.9017(5) 0.056(2) Uani 1 1 d . . . . .
H5A H 0.437873 0.648041 0.934701 0.067 Uiso 1 1 calc R U . . .
C6A C 0.4009(7) 0.5768(5) 0.8590(5) 0.051(2) Uani 1 1 d . . . . .
H6A H 0.320005 0.607712 0.860566 0.061 Uiso 1 1 calc R U . . .
C7A C 0.3705(9) 0.4802(7) 0.7671(6) 0.081(3) Uani 1 1 d . . . . .
H7A H 0.293817 0.532564 0.759296 0.097 Uiso 1 1 calc R U . . .
C8A C 0.4214(13) 0.4705(9) 0.6716(7) 0.148(5) Uani 1 1 d . . . . .
H8AA H 0.488905 0.411522 0.678953 0.222 Uiso 1 1 calc R U . . .
H8AB H 0.443660 0.528319 0.637810 0.222 Uiso 1 1 calc R U . . .
H8AC H 0.362654 0.465671 0.639840 0.222 Uiso 1 1 calc R U . . .
C9A C 0.3541(10) 0.3831(8) 0.8259(7) 0.108(4) Uani 1 1 d . . . . .
H9AA H 0.303225 0.365762 0.796984 0.161 Uiso 1 1 calc R U . . .
H9AB H 0.319681 0.390257 0.883239 0.161 Uiso 1 1 calc R U . . .
H9AC H 0.428850 0.331205 0.835127 0.161 Uiso 1 1 calc R U . . .
C10A C 0.6704(9) 0.6006(7) 0.9301(6) 0.086(3) Uani 1 1 d . . . . .
[truncated: 84,488 more chars]
